# Supplementary material for: Global Emergency Medicine: A Scoping Review of the Literature From 2024
Source: Acad Emerg Med. 2025 Dec 23;33(3):e70208. doi: 10.1111/acem.70208 (PMC12925323; doi:10.1111/acem.70208)
Supplement: Supplementary file 6 — Data S6: acem70208‐sup‐0006‐Supinfo5.xlsx. [file ACEM-33-0-s003.xlsx]

## Sheet: Master File
Complete database of all 473 identified global EM articles scored for 2024. Articles highlighted in red were chosen for narrative summaries.
Author (Last FM)	Article Title	Journal (PubMed Abbrev)	Category (ECRLS, DHR, EMD)	Original Research or Review (OR, RE)	Type of OR - QUANT or QUAL	PMID	Editor Initials	Primary Reviewer Initials	Secondary Reviewer Initials	1. Design (Rev 1)	1. Design (Rev 2)	2. Ethics (Rev 1)	2. Ethics (Rev 2)	3. Importance (Rev 1)	3. Importance (Rev 2)	4. Impact (Rev 1)	4. Impact (Rev 2)	Total score (Rev 1)	Total score (Rev 2)	Final Score
Abdeladim B	Multisystem inflammatory syndrome in children (MIS-C) in a low-income country	Rev R. Trials	EMD	RE		38151848	CR	EO	AJ	5	4	6	5	4	4	3	3	18	16	16.3
Abdullah N	The prehospital paediatric emergency care burden managed by a public ambulance service in the Western Cape, South Africa	BMC Emerg Med	ECLRS	OR	QUANT	39695979	JJ	AW	KM	4	4	4	4	3	4	1	2	12	14	13
Abiodun MT	Bedside critical care training: A quasi-experimental study in the paediatric emergency department of a referral hospital in Nigeria	SAJCC	ECLRS	OR	QUANT	38989479	JL	HOO	J.G	4	2	3	4	3	3	4	5	14	14	14
Abraha H	Causes of death among women of reproductive age during the war in Tigray, Ethiopia	PLoS One	DHR	OR	QUANT	38478508	VNK	PM	BF	2	3	4	4	4	4	2	3	12	14	13
Abraham ZS	Knowledge and practices of epistaxis in Eastern Tanzania: A cross-sectional study of an emergency in otorhinolaryngology	Af J Emerg Med	ECLRS	OR	QUANT	38545448	NDA	JS	WB	4	3	4	4	3	3	1	3	12	13	12.5
Abreha BB	Under-five mortality during the war in Tigray: A community-based study	Confl Health	DHR	OR	QUANT	39217333	BS	MG	EB	4	3	4	4	4	4	4	4	16	15	15.5
Abu Obied RN	Assessing the level of electrocardiographic interpretation competency among emergency nurses in Palestine	SAGE Open Nurs	ECLRS	OR	QUANT	38601011	NDA	WB	MP	3	4	4	4	3	5	2	4	12	17	14.5
Adaje O	Review of Childhood Mortality Pattern at the Paediatric Unit of a Teaching Hospital in Nigeria	West Afr J Med	ECLRS	OR	QUANT	39863983	VK	JS	YS	2	4	2	2	2	4	3	4	9	14	11.5
Adal O	Mortality of traumatic chest injury and its predictors across sub-saharan Africa: systematic review and meta-analysis, 2024	BMC Emerg Med	ECLRS	RE		38413939	VNK	YS	NY	5	5	4	6	5	4	5	4	19	19	19
Adal O	Hypertensive crisis and its predictors in Africa: Systematic review and meta-analysis, 2024	Int J Cardiol Cardiovasc Risk Prev	ECLRS	RE		38828464	MB	DN	HA	5	5	4	5	5	4	0	4	14	18	16.3
Adem MA	The practice and determinants of ambulance service utilization in pre-hospital settings, Jimma City, Ethiopia	BMC Emerg Med	ECLRS	OR	QUANT	38735937	NDA	AK	JS	4	4	3	4	4	3	3	1	14	12	13
Adhikari B	Triage practices for emergency care delivery: a qualitative study among febrile patients and healthcare workers in a tertiary care hospital in Nepal	BMC Health Serv Res	ECLRS	OR	QUAL	38331762	AC	C.S.	ES	3	5	3	4	3	2	2	1	11	12	11.5
Afrifa-Yamoah E	Ecology of emergency care in lower-tier healthcare providers in Ghana: An empirical data-driven Bayesian network analytical approach	Intern Emerg Med	ECLRS	OR	QUANT	38684643	CR	EO	AJ	4	4	4	4	3	3	3	3	14	14	14
Agoubi LL	Experiences of injured patients referred to higher levels of care after initial assessment and management at non-tertiary hospitals in Ghana	Afr J Emerg Med	ECLRS	OR	QUANT	38756827	MB	EK	KD	4	4	4	4	3	3	3	3	14	14	14
Ahluwalia T	Violence in the emergency department: A quantitative survey study of healthcare providers in India	Int J Emerg	EMD	OR	QUANT	38961384	JJ	KM	CC	3	3	3	4	3	3	3	2	12	12	12
Ahmed AA	The role of telemedicine in emergency department triage and patient care: A systematic review	Cureus	ECLRS	RE		39803013	BS	JC	MG	5	5	6	6	4	5	3	3	18	19	18.5
Ahmed ABM	Anxiety and depression symptoms among a sample of Khartoum civilians during the 2023 Sudan armed conflict: A cross-sectional study	PLoS One	DHR	OR	QUANT	39052622	JL	SR	HOO	3	4	4	4	4	3	1	1	12	12	12
Akbaba B	After the Türkiye Earthquake: The Experience of a Pediatric Emergency Department in a University Hospital Distant from the Disaster Area	Prehosp Disaster Med	DHR	OR	QUANT	38680063	NDA	ARA	AK	4	4	3	3	5	3	4	2	16	12	14
Akhtar S	Assessing pattern of the pediatric multisystem inflammatory syndrome (PMIS) in children during the COVID-19 pandemic: experience from the emergency department of tertiary care center of a low-middle-income country	BMC Pediatr.	ECLRS	OR	QUAL	38310210	AC	CE	CS	3	4	3	4	5	5	1	1	12	14	13
Akkaya B	A silect scream in the pediatric emergency department: Child abuse and neglect	Eur J Pediatr	ECLRS	OR	QUANT	38613576	NDA	MP	ARA	4	4	3	3	5	5	4	4	16	16	16
Alamin T	Piloting a diagnostic foot and ankle fracture sonographic algorithm with rural and adolescent patients	POCUS J	ECLRS	OR	QUANT	39634680	MB	EK	KD	4	4	2	4	3	4	2	2	11	14	12.5
Alaqabani H	The awareness of renal stones amongst Syrian refugees in northern Jordan	PLoS ONE	DHR	OR	QUAL	38875284	JJ	CC	AW	4	3	4	4	2	3	1	0	11	10	10.5
Alaro MG	Knowledge and associated factors towards sepsis management among nurses working in the emergency department of public hospitals in Addis Ababa	SAGE Open Nursing	EMD	OR	QUANT	39161936	BS	JC	MG	4	3	4	4	4	2	2	3	14	12	13
Alavian S	A needs assessment for formal emergency medicine curriculum and training in Zambia	Afr J Emerg Med	EMD	OR	QUANT	39238947	BS	MG	EB	4	3	4	3	4	4	4	4	16	14	15
Albelbeisi A	The burden of acute malnutrition among children under five in conflict-afflicted Gaza strip: Prevalence and associated factors	Front Nutr	DHR	OR	QUANT	39664912	MB	EK	KD	4	4	4	4	3	3	3	3	14	14	14
Aldabbour	ER and doctors’ preparedness to manage status epilepticus: a multi-institutional survey from the Gaza Strip	BMC Health Serv Res.	ECLRS	OR	QUANT	39444030	VK	PM	BF	4	4	4	4	3	4	3	4	14	16	15
Ali N	Fundamentals of emergency care support: a blended learning model to improve emergency and trauma care in a low-income country	Int J Emerg Med	ECLRS	OR	QUAL	39543489	BS	MG	EB	3	1	4	4	3	3	3	4	13	12	12.5
Ali S	The predictive accuracy of the new trauma score and the revised trauma score in rredicting the mortality of patients presenting to the emergency department of a tertiary care hospital in Karachi	Cureus	ECLRS	OR	QUANT	39867055	MB	KD	DN	4	4	4	4	4	2	3	1	15	11	13
Aljuma'ai N	Factors associated with mortality among hospitalized children with acute bacterial meningitis in a resource-limited setting: A retrospective study	Cureus	ECLRS	OR	QUANT	39737300	AJ	TB	AB	4	4	4	4	3	3	1	1	12	12	12
Alnaeem MM	Using primary healthcare facilities and patients’ expectations about triage system: Patients’ perspective from multisite Jordanian hospitals	Int Emerg Nurs	ECLRS	OR	QUAL	38901305	JJ	CC	AW	5	3	4	3	3	4	2	1	14	11	12.5
Alnaeem MM	Expectations of emergency patients regarding triage system knowledge upon arrival: An interpretive study	Ir J Med Sci	ECLRS	OR	QUANT	38739348	MB	RM	EK	4	4	4	4	2	3	1	1	11	12	11.5
AlOtaibi SS	Enhancing nurses' disaster management and preparedness: Evaluating the effectiveness of an online educational program through a quasi-experimental study	Risk Manag Healthc Policy	DHR	OR	QUANT	38222797	AC	ES	FT	5	2	4	4	1	4	0	3	10	13	11.5
Alsharawneh A	Impact of triage nurses' recognition of acute coronary syndrome on patients' clinical outcomes: A retrospective study	Heart Lung	ECLRS	OR	QUANT	38924857	AC	EFS	FT	4	3	4	4	1	3	1	3	10	13	11.5
Amado V	Perspectives from clinicians from different levels of care in Maputo, Mozambique: qualitative study of the barriers to and facilitators of paediatric injury care in resource-poor hospital settings	BMJ Open	EMD	OR	QUAL	39581710	JJ	KM	CC	3	4	3	3	1	3	2	3	9	13	11
Amado-Tineo J	Experiences of caregivers of patients with noncancer diseases readmitted to an emergency department at the end of life	BMC Palliat Care	EMD	OR	QUAL	39548480	AC	FT	CE	2	1	4	3	3	1	2	0	11	5	8
Amare S	Pericardial effusion in children at tertiary national referral hospital, Addis Ababa, Ethiopia: A 7-year institution based review	BMC Emerg Med	ECLRS	OR	QUANT	38185639	CR	AJ	AH	4	4	4	4	3	2	2	3	13	13	13
Ameena MSS	Clinical and laboratory parameters as predictors of mortality in patients with chronic liver disease presenting to emergency department: A cross sectional study	Int J Emerg Med	ECLRS	OR	QUANT	38872111	JJ	CC	AW	5	4	4	4	3	3	2	0	14	11	12.5
Anderson ND	Regional anesthesia in the austere environment: Lessons learned from current out-of-hospital practice	Wilderness Environ Med.	ECLRS	RE		38380990	VNK	JS	YS	5	4	4	3	2	4	2	3	13	13	13
Anees A	Assessment of onset-to-door time in acute ischemic stroke and factors associated with delay at a tertiary care center in South India	J Neurosci Rural Pract	ECLRS	OR	QUANT	38476422	VNK	PM	BF	4	4	4	4	4	4	3	4	15	16	15.5
Anthony AA	Hospital level interventions to improve outcomes after injury in India, a LMIC	Indian J Med Res	ECLRS	RE		39361797	AJ	SL	TB	5	5	1	2	4	4	3	3	13	14	13.5
Antony J	Mode of Transport and Patient Status Upon Arrival at a Tertiary Pediatric Emergency Department in a Developing Country: A Prospective Observational Study	Cureus	ECLRS	OR	QUANT	39347292	AJ	AB	SL	4	4	4	4	3	3	1	1	12	12	12
Apiratwarakul K	The Impact of Global Warming on the Rise in Heat-Related Illnesses in Emergency Medical Services	J Multidiscip Healthc	ECLRS	OR	QUANT	39553264	CR	AH	KA	4	4	4	3	3	3	2	1	12	11	11.5
Areprekumor TE	Patterns and clinical outcomes of childhood poisoning presenting to a children's emergency department in Yenagoa, Nigeria: A 10-year retrospective study	BMJ Paediatr Open	ECLRS	OR	QUANT	38754895	MB	EK	KD	4	4	4	4	3	4	2	2	13	14	13.5
Arias-Sanchez PP	Use of a gas-operated ventilator as a noninvasive bridging respiratory therapy in critically ill COVID-19 patients in a middle-income country	Intern Emerg Med	ECLRS	OR	QUANT	38940989	JJ	AW	KM	4	3	4	4	4	5	5	4	17	16	16.5
Arora D	Efficacy of slow negative pleural suction in thoracic trauma patients undergoing tube thoracostomy–A randomised clinical trial	Injury	ECLRS	OR	QUANT	39393972	BS	JC	MG	6	6	4	4	5	5	4	4	19	19	19
Arslan S	Comparison of global registry of acute coronary events and rapid emergency medicine scores in in-hospital mortality of patients admitted to the emergency service and diagnosed with non-ST-segment elevation myocardial infarction	Angiology	ECLRS	OR	QUANT	39265062	BS	EB	JC	4	4	4	4	3	4	3	4	14	16	15
Arzoumanian A	Emergency medical services in Armenia: National call trends and future directions	Int J Emerg Med	ECLRS	OR	QUANT	38755551	MB	EK	KD	3	3	3	3	3	3	3	3	12	12	12
Asfaw FZ	Ambulance service satisfaction level and associated factors among service users in Addis Ababa, Ethiopia	BMC Emerg Med	ECLRS	OR	QUANT	38816727	MB	DN	HA	4	4	4	4	3	3	0	3	11	14	12.5
Asgarzadeh S	National early warning score in predicting adverse out-comes for patients admitted to emergency department; A prognostic accuracy study	Arch Acad Emerg Med	ECLRS	OR	QUANT	38022714	CR	KA	EO	4	4	4	3	2	3	3	3	13	13	13
Ashraf S	Factors Responsible for Worse Outcomes in STEMI Patients With Early vs Delayed Treatment Presenting in a Tertiary Care Center in a Third World Country	Curr Probl Cardiol	ECLRS	OR	QUANT	37666350	CR	AH	KA	4	4	2	3	3	2	4	2	13	11	12
Atwongyeire D	Implementation of intensified COVID-19 vaccination optimization (ICVOPT) campaigns strategy in complex humanitarian emergency settings and hard-to-reach areas; a case of South Sudan	BMC Infect Dis	DHR	OR	QUANT	38816715	MB	DN	HA	3	3	4	4	3	5	1	3	11	15	13
Awuah WA	Addressing abdominal trauma from conflict and warfare in under-resourced regions: A critical narrative review	Health Sci Rep	ECLRS	RE		39444729	CR	KA	EO	5	5	4	6	5	3	2	2	16	16	16
Ayasreh, I.	Electrocardiogram Interpretation Competency Among Emergency Nurses in Jordan: A Cross-Sectional Study	Iran J Nurs Midwifery Res	ECLRS	OR	QUAL	39759917	JL	JG	SR	3	4	4	4	3	4	4	2	14	14	14
Ayenew T	Prolonged length of stay and associated factors among emergency department patients in Ethiopia: Systematic review and meta-analysis	BMC Emerg Med	EMD	RE		39533205	AC	FT	CE	5	4	4	3	3	3	3	2	15	12	13.5
Babakhani M	Perceived stress and coping strategies after unsuccessful cardiopulmonary resuscitation among pre-hospital emergency technicians: A multicenter cross-sectional study	Heliyon	ECLRS	OR	QUANT	38803903	MB	DN	HA	3	4	4	4	2	4	0	3	9	15	12
Bacha T	Practice patterns in pediatric infectious encephalopathy in four centers in Africa	Front Pediat	EMD	OR	QUANT	38464900	VNK	NY	PM	4	4	4	4	3	5	4	4	15	17	16
Bagaria D	Trauma systems in Asian countries: challenges and recommendations	Crit Care	ECLRS	RE		38365782	A.C.	C.S.	ES	4	5	1	2	4	2	2	1	11	10	10.5
Bahre, W.	Triage knowledge, perceived skills, and assoicated facotrs among nurses working in adult emergency departments of selected public hospitals in Addis-Ababa, Ethiopia, 2023: multicenter cross-sectional study	Ann Med Surg	ECLRS	OR	QUANT	39649936	JL	JG	SR	5	4	4	4	3	5	3	2	15	15	15
Baig MNA	Characteristics and outcomes of out-of-hospital-cardiac-arrest in rural and suburban areas of Sindh, Pakistan: A cross-sectional study	Resusc Plus	ECLRS	OR	QUANT	39807285	JJ	KM	CC	4	4	3	3	2	3	4	4	13	14	13.5
Banda P	Family-witnessed resuscitation in the emergency department in a low-income country	Br J Nurs	ECLRS	RE		38194327	AC	ES	FT	4	4	3	0	3	4	1	3	11	11	11
Baral YN	Characteristics of Spinal Cord Injury Presenting to Tertiary Care Center in Gandaki province of Nepal: A Descriptive Cross-sectional Study	JNMA J Nepal Med Assoc	ECLRS	OR	QUANT	39356857	AJ	AB	SL	2	2	4	4	2	2	1	0	9	8	8.5
Bardhan PK	Assessing safety and efficacy of a novel glucose-free amino acid oral rehydration solution for watery diarrhea management in children: A randomized, controlled, phase III trial	EClinicalMedicine	ECLRS	OR	QUANT	38800804	MB	DN	HA	5	6	3	4	2	5	2	4	12	19	16.3
Baseer A	Utilizing Un-enhanced Chest Computed Tomography Screening for Blunt Trauma Surgery Decisions	Cureus	ECLRS	OR	QUANT.	39421075	JL	SR	HOO	4	4	4	4	3	4	1	3	12	15	13.5
Basnet S	Antibiotic prescription patterns in the emergency department of a tertiary healthcare center in Nepal: a descriptive cross-sectional study	J Int Med Res	ECLRS	OR	QUANT	39238436	AJ	TB	AB	3	3	4	4	2	3	1	1	10	11	10.5
Bearnot CJ	Derivation and internal validation of a mortality prognostication machine learning model in Ebola Virus disease based on iterative point-of-care biomarkers	Open Forum Infect Dis	ECLRS	OR	QUANT	38379568	VNK	JS	YS	3	4	3	3	3	4	4	4	13	14	13.5
Behnoush AH	Effects of intravenous lipid emulsion administration in acute tramadol poisoning: A randomized controlled trial	J Emerg Med.	EMD	OR	QUANT	38309983	AC	CE	CS	5	6	4	4	4	4	4	5	17	19	18
Belay YH	Nurses’ competency on electrocardiography interpretation in adult emergency room: Addis Ababa, Ethiopia, 2021. Multicenter cross-sectional study	Multicenter Study	EMD	OR	QUANT	38678683	NDA	ARA	AK	3	3	4	3	5	4	4	2	16	12	14
Benabdelmoumen G	Health problems and exposure to infectious risks in returning humanitarian aid workers	J Travel Med	DHR	OR	QUANT	38552155	NDA	JS	WB	3	3	2	1	3	4	3	2	11	10	10.5
Benhammou D	Snakebites in cameroon: Tolerance of a snake antivenom (inoserp™ pan-africa) in africa in real-life conditions	Toxins	ECLRS	OR	QUANT	38668590	NDA	ARA	AK	3	5	4	4	5	4	3	4	15	17	16
Bernhardt K	Hypertonic Saline Versus Other Intracranial-Pressure-Lowering Agents Intracranial-Pressure-Lowering Agents for Patients with Acute Traumatic Brain Injury: A Systematic Review and Meta-analysis	Neurocrit care	ECLRS	RE		37380894	CR	AH	KA	5	5	5	6	4	4	0	3	14	18	16
Besra RC	Prediction of mortality and outcome of various trauma scores in polytrauma patients	Cureus	ECLRS	OR	QUANT	39445290	BS	EB	JC	3	4	4	4	3	4	2	3	12	15	13.5
Bhattaram S	Emergency practitioner-administered ultrasound nerve blocks in the emergency department: A retrospective analysis	Turk J Emerg Med	ECLRS	OR	QUANT	39564443	BS	EB	JC	4	4	2	4	3	3	3	3	12	14	13
Bhaumik S	The new injury severity score underestimates true injury severity in a resource-constrained setting	Afr J Emerg Med	EMD	OR	QUANT	38173687	CR	AJ	AH	4	4	3	3	5	3	4	4	16	14	15
Bicakci N	Footprint of emergency medicine physicians in disaster medicine publications: A bibliometric analysis	Prehosp Disaster Med	DHR	RE		38197147	AC	ES	FT	5	5	3	5	1	2	0	3	9	15	12
Biggs	The utilisation of emergency point-of-care ultrasound in a tertiary hospital emergency department in East London, South Africa	Afr J Emerg Med	EMD	OR	QUANT	38948012	VK	NY	PM	3	3	4	4	4	3	5	3	16	13	14.5
Bijani M	Pre-hospital emergency care personnel's challenges in providing care in mass casualty incidents: A qualitative study	Int Emerg Nurs	ECLRS	OR	QUAL	39342774	CR	KA	EO	4	3	4	4	1	3	1	3	10	13	11.5
Blair PW	Validation of lung ultrasound for coronavirus disease 2019 prognostication in an international multicenter cohort study	J Infect Dis	ECLRS	OR	QUANT	37073767	JL	SR	HOO	4	4	2	3	3	3	2	3	12	13	12.5
Bolado GN	Stress level and associated factors among nurses working in the critical care unit and emergency rooms at comprehensive specialized hospitals in Southern Ethiopia, 2023: Explanatory sequential mixed-method study	BMC Nursing	ECLRS	OR	MIXED	38773519	MB	KD	DN	4	4	4	4	4	4	4	0	16	12	14
Boland W	Peripheral perfusion index in Ugandan children with plasmodium falciparum severe malaria: Secondary analysis of outcomes in a 2014-2017 cohort study	Pediatr Crit Care Med	ECLRS	OR	QUANT	39324855	AJ	SL	TB	4	4	3	3	4	4	3	2	14	13	13.5
Boubkraoul MEM	Motorcycle wheel spoke injury to the ankle and foot in children: A cross‑sectional observational study	Afr J Paediatr Surg	ECLRS	OR	QUANT	39316017	MB	HA	RM	4	4	4	4	5	3	3	1	16	12	14
Bredow Z	Emergency care capacity in Sierra Leone: A multicentre analysis	Afr J Emerg Med	ECLRS	OR	QUANT	38348097	AC	C.S.	ES	3	3	3	3	3	3	2	1	11	10	10.5
Buowari DY	Causes and outcome of unconsciousness in the accident and emergency department of the University of Port Harcourt teaching hospital	Niger Med J	ECLRS	OR	QUANT	39877513	BS	JC	MG	4	4	4	2	5	4	3	2	16	12	14
Burkholder TW	Governance and legal considerations supporting prehospital emergency care in low and middle-income countries - For the Special Series on Prehospital Care in LMICs	Surgery	EMD	RE		38879381	JJ	CC	AW	4	2	2	2	3	4	3	3	12	11	11.5
Bushra Q	Epidemiological trends of febrile infants presenting to the paediatric emergency department, in a tertiary care hospital, Karachi, Pakistan: A retrospective review	BMJ Open	ECLRS	OR	QUANT	39181554	BS	JC	MG	4	4	4	2	4	5	2	4	14	15	14.5
Cakin O	Kahramanmara ̧s-Pazarcık Earthquake 2023: Characteristics of Patients Presented to the Emergency Department of a Tertiary Hospital Far from the Region and Infection Characteristics in Hospitalized Patients	Prehosp Disaster Med	DHR	OR	QUANT	38348792	AC	C.S.	ES	3	4	3	3	1	1	0	0	7	8	7.5
Cameron L	The occurrence of and factors associated with mental ill-health amongst humanitarian aid workers: A systematic review and meta-analysis	PLoS One	DHR	RE		38748709	MB	RM	EK	5	5	4	5	4	4	3	3	16	17	16.5
Can K	Meeting the Needs of Family Members of Trauma Patients in the Emergency Department	J Trauma Nurs	ECLRS	OR	QUANT	38484164	VNK	PM	BF	3	3	4	4	4	3	4	3	15	13	14
Cansian	Transfusion of packed red blood cells in adults with sickle cell anemia treated at an emergency hospital	Rev Assoc Med Bras (1992)	ECLRS	OR	QUANT	38422317	VNK	YS	NY	4	4	2	4	2	3	2	5	10	16	13
Carneiro da Silva F	Prescription of HIV post-exposure prophylaxis in emergency care units and return for follow-up appointments in specialized services in Salvador, Brazil, 2018: A cross-sectional study	Epidemiol Serv Saude	ECLRS	OR	QUANT	39016405	J.L	J.G	SR	4	4	4	4	4	4	3	2	15	14	14.5
Casey ST	The roles of emergency medical teams in response to Samoa's 2019 measles outbreak	Western PAC Surveill Response J	DHR	OR	QUANT	38745981	MB	RM	EK	3	2	3	1	4	4	2	3	12	10	11
Castro M	Clinical Epidemiology of Extracranial Injuries in Severe Pediatric Traumatic Brain Injury in South America	Injury	ECLRS	OR	QUANT	38360517	AC	C.S.	ES	4	3	4	4	4	4	0	0	12	11	11.5
Cetinalp NE	Analysis of neurosurgical injuries and the lessons learned after the catastrophic double earthquakes in Turkey	Turk Neurosurg	DHR	OR	QUANT	38497186	VNK	BF	JS	3	2	3	3	3	4	1	3	10	12	11
Cetinkaya	Comparing Doppler Ultrasonography and Computerized Tomography Angiography in Emergency Department Evaluation of Earthquake-Related Crush Injuries: A Case series Analysis	Comparative Study Prehosp Disaster Med	DHR	OR	QUANT	38404230	VNK	YS	NY	3	3	2	3	3	4	4	5	12	15	13.5
Cevik AA	IFEM model curriculum: Emergency medicine learning outcomes for undergraduate medical education	Int J Emerg Med.	EMD	OR	QUANT	39103797	BS	EB	JC	3	4	3	4	4	5	5	3	15	16	15.5
Chamiso TM	Knowledge, practice, and factors associated with electrocardiography interpretation among nurses working in adult emergency and critical care units at selected governmental hospitals in Addis Ababa, Ethiopia, 2023: a cross-sectional study	BMC Nurs.	EMD	OR	QUANT	39135036	BS	EB	JC	3	4	4	4	2	4	4	3	13	15	14
Chang H	Differences in emergency hospitalization trauma patients during and after the COVID-19 pandemic	PLoS One	DHR	OR	QUANT	39693280	MB	RM	EK	4	4	3	3	2	2	1	0	10	9	9.5
Chebl RB	Predictors of sepsis in trauma patients: A National Trauma Data Bank analysis	Front Med (Lausanne)	ECLRS	OR	QUANT	39760043	MB	RM	EK	4	4	4	3	4	2	2	2	14	11	12.5
Chen J	Diagnostic accuracy of the World Health Organization pediatric emergency triage, assessment and treatment tool plus among patients seeking care in Nairobi, Kenya a cross-sectional study	Pediatr Emerg Care	ECLRS	OR	QUANT	38048556	CR	KA	EO	3	5	4	4	3	3	3	4	13	16	14.5
Cheng K	Sex differences in the management of patients with suspected acute coronary syndrome in China	Intern Emerg Med.	EMD	RE		38102447	CR	EO	AJ	5	4	4	4	3	4	3	3	15	15	15
Chesor M	Clinical laboratory investigations and antivenom administration after Malayan Pit Viper (Calloselasma rhodostoma) envenoming: A retrospective study from Southernmost Thailand	Am J Trop Med Hyg.	ECLRS	OR	QUANT	38295421	AC	CE	CS	3	4	2	3	1	0	1	3	7	10	8.5
Chevalley K	Civilian pattern of injuries in armed conflicts - a systematic review	Scand J Trauma Resusc Emerg Med	DHR	RE		39633489	JJ	CC	AW	5	5	6	3	3	5	2	1	16	14	15.7
Chew KS	Navigating do-not-attempt resuscitation decisions in emergency department in Malaysia: A retrospective study	Med J Malaysia	EMD	OR	MIXED	39352162	CR	KA	EO	4	4	4	4	0	3	0	3	8	14	11
Chien YC	Comparison of on-scence Glasgow Coma Scale with GCS-motor for prediction of 30-day mortality and functitional outcomes of patients with trauma in Asia	EUJEM	EMD	OR	QUANT	38100651	CR	EO	AJ	5	4	3	3	3	4	2	1	13	12	12.5
Ciflik KB	Analysis of thoracic trauma patients transferred to Türkiye's largest hospital after Kahramanmaraş earthquake	Ulus Travma Acil Cerrahi Derg	DHR	OR	QUANT	38226568	AC	ES	FT	4	3	4	4	2	3	0	2	10	12	11
Citolin MO	Assistance to victims of violence in emergency services from the forensic nursing perspective	Rev Lat Am Enfermagem	ECLRS	OR	QUANT	38655936	NDA	MP	ARA	4	3	4	2	5	5	4	5	17	15	16
Clarke A	Decolonising humanitarian health: A scoping review of practical guidance	PLOS Glob Public Health	DHR	RE		39356652	MB	DN	HA	5	4	3	4	4	5	0	4	12	17	14.5
CoaxumI L A	Provider attitudes towards quality improvement for myocardial infarction care in northern Tanzania	PLOS Glob Public Health	ECLRS	OR	QUANT	38574056	NDA	JS	WB	4	3	3	2	2	3	1	3	10	11	10.5
Colunga-Pedraza	Overcoming challenges to reduce time to antibiotic therapy in febrile neutropenic children: insights from a Mexican center	Hematol Transfus Cell Ther.	ECLRS	OR	QUANT	39209586	VK	PM	BF	4	5	4	4	4	5	4	5	16	19	17.5
Comoglu M	A new score predicting renal replacement therapy in patients with crush injuries: Analysis of a major earthquake	Am J Emerg Med	DHR	OR	QUANT	39447493	AC	FT	CE	3	4	3	3	4	4	5	3	15	14	14.5
Connon R	Azithromycin in severe malaria bacterial co-infection in African children (TABS-PKPD): A phase II randomised controlled trial	BMC Med	ECLRS	OR	QUANT	39506794	BS	JC	MG	6	6	4	4	4	3	4	2	18	15	16.5
Conradi N	Solar-powered O2 delivery for the treatment of children with hypoxaemia in Uganda: a stepped-wedge, cluster randomised controlled trial	Lancet	ECLRS	OR	QUANT	38367643	AC	C.S.	ES	6	5	4	2	5	4	5	4	20	15	17.5
Cote MP	Current status of implementation of trauma registries' in LMICs & facilitators to implementation barriers: A literature review & consultation	Indian J Med Res	ECLRS	RE		39361796	AJ	AB	SL	4	5	1	1	3	3	1	1	9	10	9.5
Daihimfar F	A comparison of the effects of acupressure and music on venipuncture pain intensity in children: A randomized controlled clinical trial	Pain Res Manag	ECLRS	OR	QUANT	38274399	AC	FT	CE	6	4	4	4	4	5	4	5	18	18	18
Damulira J	New Trauma Score versus Kampala Trauma Score II in predicting mortality following road traffic crash: a prospective multi-center cohort study	BMC Emerg Med	ECLRS	OR	QUANT	39075406	JL	SR	HOO	4	4	4	4	3	4	2	3	13	15	14
David AN	Acceptability of an orange-flavoured zinc sulphate dispersible tablet in the management of acute diarrhoea in under-five children in Lagos, Nigeria	WAJM	ECLRS	OR	QUANT	38787729	MB	KD	DN	4	5	3	3	2	4	4	4	13	16	14.5
Davidson N	Ethical considerations in research with people from refugee and asylum seeker backgrounds: A systematic review of national and international ethics guidelines	J Bioeth Inq	DHR	RE		37889418	CR	KA	EO	5	5	3	6	5	4	2	4	15	19	17
Davis DN	The utility of alcohol saliva test strips compared to the breathalyzer in trauma patients in a resource‐limited setting	World J Surg	ECLRS	OR	QUANT	39487692	AJ	SL	TB	4	4	4	3	3	3	2	3	13	13	13
Delaney PG	Leveraging transportation providers to deploy lay first responder (LFR) programs in three sub-Saharan African countries without formal emergency medical services: Evaluating longitudinal impact and cost-effectiveness	Injury	ECLRS	OR	QUANT	38531720	NDA	JS	WB	5	4	2	3	4	4	4	5	15	16	15.5
Delaney PG	Future directions for emergency medical services development in low- and middle-income countries	Surg	EMD	RE		38599983	NDA	WB	MP	3	5	1	1	5	5	4	4	13	15	14
Deniz Y	Clinical and laboratory effects of foodborne illness in children	Foofborne Pathog Dis.	ECLRS	OR	QUANT	38386774	VNK	JS	YS	4	4	4	2	3	4	3	4	14	14	14
Denny VC	Barriers and facilitators when seeking healthcare for septic children in Ghana: A single-centre qualitative study of patient caregivers and emergency department clinicians	BMJ Paediatrics Open	ECLRS	OR	QUAL	39174034	BS	JC	MG	2	3	4	4	4	4	2	4	12	15	13.5
Desmond N	Improving care pathways for children with severe illness through implementation of the ASPIRE mHealth primary ETAT package in Malawi	PLOS Glob Public Health	ECLRS	OR	MIXED	38683833	NDA	ARA	AK	2	6	4	3	4	4	3	4	13	17	15
Diarra YM	Diagnostic performance of the WHO definition of probable dengue within the first 5 days of symptoms on Reunion Island	PLoS One	ECLRS	OR	QUANT	38358967	AC	C.S.	ES	4	4	4	3	4	3	4	0	16	10	13
Dixon J	Preventable trauma deaths in the Western Cape of South Africa: A consensus-based panel review	PLOS Glob Public Health	ECLRS	OR	QUAL	38728269	NDA	AK	JS	6	5	3	3	4	3	4	3	17	14	15.5
Djikic M	The six scoring systems' prognostic value in predicting 24-hour mortality in septic patients	Eur Rev Med Pharmacol Sci	ECLRS	OR	QUANT	38946383	JJ	KM	CC	3	4	4	4	4	3	5	2	16	13	14.5
Doku	Patterns of acute chest pain at two tertiary centres in Accra, Ghana	Ghana Med J	ECLRS	OR	QUANT	39398088	VK	NY	PM	4	4	4	4	4	3	5	4	17	15	16
Donmez E	Can GRACE risk score predict mortality and the need for thrombolytic treatment in acute pulmonary embolism?	Am J Cardiol	ECLRS	OR	QUANT	37923156	CR	KA	EO	4	5	4	4	1	4	1	4	10	17	13.5
Doven SS	The 2023 Türkiye‐Syria earthquakes: analysis of pediatric victims with crush syndrome and acute kidney Injury	Pediatr Nephrol	DHR	OR	QUANT	38358551	AC	C.S.	ES	3	4	3	3	0	2	0	0	6	9	7.5
Drake JH	Effectiveness of a bleeding control course for public transit drivers in Dar es Salaam, Tanzania	J Surg Res	EMD	OR	QUANT	39033595	J.L	J.G	SR	4	4	4	3	3	5	4	5	15	17	16
du Plooy E	A profile of children with traumatic brain injury admitted to the paediatric intensive care unit of Red Cross War Memorial Children's Hospital in Cape Town, South Africa, between 2015 and 2019	South Afr J Crit Care	ECLRS	OR	QUANT	39911209	MB	DN	HA	4	4	4	4	4	5	1	4	13	17	15
Duarte JAA	Association between early manifestations of infection or sepsis and prognosis in a high complexity hospital in the city of Medellín	Rev Esp Anestesiol Reanim	ECLRS	OR	QUANT	38588770	NDA	WB	MP	4	4	4	4	3	5	3	4	14	17	15.5
Dzhemiliev A	Enhancing trauma care in Ukraine amid conflict: A successful implementation of the modified advanced trauma life support course in an active war zone	World J Surg	DHR	OR	QUAL	39375819	VK	JS	YS	2	4	4	4	5	4	5	3	16	15	15.5
Echeverri L	Applying the surge capacity components for capacity building purposes in the context of the EMT initiative	Int J Environ Res Public Health	DHR	OR	QUAL	39767551	VK	BF	JS	5	1	3	2	5	5	5	5	18	13	14.7
Eisner ZJ	Evaluating a digital hybrid training-of-trainers (TOT) approach for lay first responder trauma education in urban Nigeria during the COVID-19 pandemic	Injury	ECLRS	OR	QUANT	37940486	CR	KA	EO	4	4	4	4	4	3	4	4	16	15	15.5
Eisner ZJ	Education and training of prehospital first responders in low- and middle-income countries	Surg	EMD	RE		38609787	NDA	WB	MP	5	5	0	1	5	5	5	4	15	15	15
Eizadi-Mood N	Clinico-epidemiological evaluation of pharmaceutical/non-pharmaceutical poisoning in a referral poisoning emergency in the Central part of Iran	Sci Rep	ECLRS	OR	QUANT	38714819	NDA	AK	JS	4	4	3	4	4	3	3	1	14	12	13
El Ayoubi L	Recent advances in the treatment of Ebola disease: A brief overview	PLoS Pathog	DHR	RE		38489257	VNK	PM	BF	5	5	2	2	5	5	1	2	13	14	13.5
El-Matury HJ	Survey data set on the readiness of hospitals for disaster and emergency in north Sumatra Indonesia	Elsevier	DHR	OR	QUANT	38779412	MB	KD	DN	4	3	4	4	4	2	4	1	16	10	13
Elyas HM	Prevalence of non-communicable diseases and access to healthcare among internally displaced people during the armed conflict, Northern State (Sudan)	Risk Manag Healthc Policy	DHR	OR	QUANT	39473436	AJ	SL	TB	4	4	4	4	3	4	1	1	12	13	12.5
Endeshaw D	Mortality and its predictors in abdominal injury across sub-Saharan Africa: Systematic review and meta-analysis	BMC Emerg Med	ECLRS	RE		38605305	NDA	WB	MP	5	5	6	4	5	5	3	3	19	17	18
Espinosa-Jovel C	Seizure emergency code strategy: Improving treatment times and hospital outcomes for patients with urgent epileptic seizures	Epileptic Disorders	ECLRS	OR	QUANT	39163026	BS	JC	MG	5	5	4	2	4	4	4	4	17	15	16
Fagan M	A rural ambulance service in Northern Togo improves access to emergency care for women with obstetric complications	J Glob Health	ECLRS	OR	QUANT	39513292	VK	YS	NY	4	4	4	3	4	4	4	4	16	15	15.5
Fariman SK	A robust optimization model for multi-objective blood supply chain network considering scenario analysis under uncertainty: A multi-objective approach	Sci Rep	DHR	RE		38658546	NDA	MP	ARA	5	5	2	1	5	3	4	3	16	12	14
Faris	Electronic medical record implementation in the emergency department in a low-resource country: Lessons learnt	PLoS ONE	EMD	OR	QUAL	38427653	VNK	YS	NY	4	3	2	2	2	3	2	5	10	13	11.5
Farquharson B	Teaching team competencies within resuscitation training: A systematic review	Resusc Plus.	ECLRS	RE		39006135	BS	MG	EB	5	5	4	5	4	5	2	3	15	18	16.3
Ferraz, MOA	Moral sensitivity as a personal and work attribute of emergency care nurses: a cross-sectional study	Rev Lat Am Enfermagem	ECLRS	OR	QUANT	39230176	CR	AH	KA	4	3	4	4	3	1	2	0	13	8	10.5
Finn J	Patterns of on-scene and healthcare system trauma deaths in the Western Cape of South Africa	World J Surg.	ECLRS	OR	QUANT	38310308	AC	CE	CS	3	4	2	3	4	3	1	1	10	11	10.5
Ford JS	Combined hepatitis B virus and hepatocellular carcinoma screening using point-of-care testing and ultrasound in a Tanzanian emergency department	Am J Trop Med Hyg	ECLRS	OR	QUANT	38190742	CR	AJ	AH	5	4	2	3	5	3	5	4	17	14	15.5
Frankiwicz P	Financial toxicity and acute injury in the Kilimanjaro region: An application of the three delays model	PLOS One	ECLRS	OR	QUANT	39213278	BS	JC	MG	5	3	4	3	4	3	3	3	16	12	14
Fremery A	Epidemiologic analysis and mortality outcome of firearm injuries in French Guiana (2016-2019)	Eur J Trauma Emerg Surg	ECLRS	OR	QUANT	38512419	VNK	BF	JS	4	4	4	4	4	4	4	3	16	15	15.5
Fuller G	Endless variation on a theme: A document analysis of international and UK major trauma triage tools	British paramedical journal	ECLRS	RE		39628947	MB	KD	DN	5	5	3	3	4	4	3	0	15	12	13.5
Fung A	Diagnostic accuracy of clinical sign algorithms to identify sepsis in young infants aged 0 to 59 Days: a systematic review and meta-analysis	Pediatrics	ECLRS	RE		39087806	JL	SR	HOO	4	6	5	5	4	4	1	1	14	16	15
Gabella JL	Designing, development and validation of an app to reduce the response time of the emergency medical services	PLOS One	ECLRS	OR	QUANT	38527090	NDA	JS	WB	4	3	4	4	4	4	4	5	16	16	16
Garcia MF	Comparison between Injury Severity Score (ISS) and New Injury Severity Score (NISS) in predicting mortality of thoracic trauma in a tertiary hospital	Rev Col Bras Cir	ECLRS	OR	QUANT	38716914	NDA	AK	JS	4	4	2	3	4	3	3	1	13	11	12
Gautam I	Three-Point ultrasonography for confirmation of endotracheal tube position in children (TRUCE study)	Indian J Pediatr	ECLRS	OR	QUANT	38240983	AC	ES	FT	4	3	4	4	5	4	2	4	15	15	15
Ghaleb MA	Assessment of community-acquired urinary tract infections treatment in the emergency department: a retrospective study	Front Cell Infect Microbiol	ECLRS	OR	QUANT	39479280	AC	CS	EFS	4	4	4	4	4	2	3	1	15	11	13
Ghareeb WM	Multicenter validation of an artificial intelligence (AI)-based platform for the diagnosis of acute appendicitis	Surgery	ECLRS	OR	QUANT	38910047	MB	HA	RM	5	4	5	3	4	3	5	2	19	12	15
Ghimire	Over-the-counter Medication Use among Patients Presenting with Fever in the Emergency department in a Tertiary care Hospital	JNMA J Nepal Med Assoc	ECLRS	OR	QUANT	38410010	VNK	YS	NY	4	3	2	2	3	3	4	4	13	12	12.5
Giribabu D	Road accidents on Indian National highways, ambulance reachability and transportation of injured to trauma facility: Survey‐based introspection of golden hour	J Family Med Prim Care	ECLRS	OR	QUANT	38605810	NDA	WB	MP	3	4	4	3	3	5	2	3	12	15	13.5
Gobena GG	Determinants of early mortality among deaths at adult emergency departments in southern Ethiopia	J Emerg Med	ECLRS	OR	QUANT	39244485	BS	MG	EB	4	4	3	3	4	4	4	4	15	15	15
González EM	Profile of bacterial resistance in emergency wards, non-intensive care unit areas, and intensive care units in Mexican hospitals with the antimicrobial stewardship program	Elsevier	ECLRS	OR	QUANT	39624253	MB	KD	DN	4	3	3	3	4	2	4	0	15	8	11.5
Grisel B	Evaluating the performance of the HEART score in a Tanzanian emergency department	Acad Emerg Med.	ECLRS	OR	QUANT	38400615	VNK	JS	YS	3	4	3	2	2	1	3	0	11	7	9
Guerschom MM	Individual and contextual determinants of early access to post-rape care: A retrospective cohort study of 4048 women in the Democratic Republic of Congo from 2014 to 2019	J Epidemiol Popul Health	ECLRS	OR	QUANT	38908328	JJ	AW	KM	4	3	3	1	5	4	2	3	14	11	12.5
Gueye AS	Willingness of WHO staff to work in health emergencies in the African Region: opportunity for phased deployment of staff and ensure continuity of health services	Pan Afro Med j	EMD	OR	QUANT	38681108	NDA	ARA	AK	4	3	4	1	5	4	4	3	17	11	14
Gul F	A quality improvement project to enhance the knowledge, skills, and attitude of healthcare workers regarding the use of defibrillators	Ann Med Surg	EMD	OR	QUANT	39239006	MB	HA	RM	4	4	4	4	4	3	3	2	15	13	14
Gülbetekin E	The effect of colored masks used in pediatric emergency clinics on children's pain perception: Randomized controlled study	Agri	ECLRS	OR	QUANT	39431669	AJ	SL	TB	4	5	4	4	3	3	1	1	12	13	12.5
Gupta H	Application of transcranial sonography for the assessment of brain midline shift in patients presenting with suspected intracranial pathology to the Emergency Department of a tertiary care hospital in Gujarat, India	Cureus	ECLRS	OR	QUANT	38371119	VNK	JS	YS	4	4	4	3	1	5	3	5	12	17	14.5
Gupta N	Management and outcomes of pediatric traumatic brain injury in Africa: A systematic review	J Neurosurg Pediatr	ECLRS	RE		38039546	CR	KA	EO	5	5	6	6	4	3	1	3	16	17	16.5
Gyedu A	Differences in trauma care between district and regional hospitals and impact of a trauma intake form with decision support prompts in Ghana: A stepped-wedge cluster randomized trial	World J Surg.	ECLRS	OR	QUANT	38312029	AC	CE	CS	5	5	4	4	4	4	5	4	19	17	18
Gyedu A	Assessment and reassessment of injured patients at non-tertiary hospitals in Ghana: A stepped-wedge cluster randomized trial	Afr J Emerg Med	ECLRS	OR	QUANT	38799078	MB	DN	HA	5	5	4	4	5	5	2	3	16	17	16.5
Haar R	Thecascading impacts of attacks on health in Syria: A qualitative study of health system and community impacts	PLOS Glob Public Health	DHR	OR	QUAL	38870115	MB	HA	RM	6	4	4	3	5	4	3	1	18	12	15
Habte YW	Profile of patients receiving computed tomography scans for mild traumatic brain Injury in a tertiary care hospital in Ethiopia	World Neurosurg	ECLRS	OR	QUANT	38608809	NDA	WB	MP	3	4	4	3	4	5	3	4	14	16	15
Hagenimana JP	Improving pain management for trauma patients at two Rwandan emergency departments	Afr J Emerg Med	ECLRS	OR	QUANT	39310286	JJ	KM	CC	4	5	4	4	4	3	4	3	16	15	15.5
Hakimzadeh Z	The predictive value of the Kampala Trauma Score (KTS) in the outcome of multi-traumatic patients compared to the estimated Injury Severity Score (eISS)	BMC Emerg Med	ECLRS	OR	QUANT	38745146	MB	RM	EK	4	4	4	4	4	3	3	2	15	13	14
Hamdaoui A	Managing scorpiou envenomations: A Gabes emergency department case study of 60 patients	Tunis Med	ECLRS	OR	QUANT	39287344	CR	AH	KA	3	4	1	1	2	1	3	1	9	7	8
Hameghavandi MHR	Challenges in traumatic spinal cord injury care in developing countries – a scoping review	Front Public Health	ECLRS	RE		39224559	BS	MG	EB	5	4	6	4	4	4	4	3	19	15	17.3
Hamid MAA	Computed tomography benefits and cost in hemodynamically stable patients with blunt abdominal trauma at an Egyptian University Hospital	Afr J Emerg Med	ECLRS	OR	QUANT	38707935	NDA	AK	JS	4	4	3	3	4	3	5	4	16	14	15
Hamman NA	A randomized controlled trial to optimize antivenom therapy for Carpet Viper (Echis romani)-envonemed children in Nigeria	Am J Trop Med Hyg.	ECLRS	OR	QUANT	39106853	BS	EB	JC	5	6	3	4	3	4	3	4	14	18	16
Haque G	Impact of injury mechanism on early wound closure in patients with acute conflict‐related extremity wounds: prospective cohort analysis from two civilian hospitals in Iraq and Jordan	World J. Surg.	DHR	OR	QUANT	38970237	JL	HOO	J.G	4	4	3	3	4	5	3	3	14	15	14.5
Haque U	A comparison of Ukrainian hospital services and functions before and during the Russia-Ukraine war	JAMA Health Forum	DHR	OR	QUANT	38758566	MB	EK	KD	4	4	2	2	3	3	1	2	10	11	10.5
Hassani S	A cross-sectional analysis of four common clinical decision rules for pulmonary embolism, Mashhad, Iran	J Cardiovasc Thorac Res	ECLRS	OR	QUANT	39430285	AJ	SL	TB	3	4	4	4	3	2	2	2	12	12	12
Herrera CJ	Improving STEMI management Internationally	JACC Adv	ECLRS	OR	QUANT	39737139	VK	BF	JS	4	2	3	1	5	3	5	5	17	11	14
Hertz JT	Improving acute myocardial infarction care in northern Tanzania: barrier identification and implementation strategy mapping	BMC Health Serv Res	ECLRS	OR	QUAL	38549108	NDA	JS	WB	6	6	3	3	3	3	3	4	15	16	15.5
Hertz JT	Adapting an intervention to improve acute myocardial infarction care in Tanzania: Co-design of the mimic intervention	Ann Glob Health	ECLRS	OR	QUAL	38495415	VNK	BF	JS	2	2	3	3	4	2	3	4	12	11	11.5
Hertz JT	Acute coronary syndrome prevalence and outcomes in a Tanzanian emergency department: Results from a prospective surveillance study	Afr J Emerg Med	ECLRS	OR	QUANT	39758122	JJ	KM	CC	4	4	3	3	3	3	3	2	13	12	12.5
Higgins S	Views and perceptions of advanced life support practitioners on initiating, withholding and terminating resuscitation in out-of-hospital cardiac arrest in the Emergency Medical Services of South Africa	Resusc Plus	ECLRS	OR	QUAL	39104446	AC	EFS	FT	5	5	4	4	2	2	0	2	11	13	12
Hlanze, K.	Evaluation of the use of intraosseous access on adult patients presenting to the emergency department in urban South Africa	Afr J Emerg Med	ECLRS	OR	QUANT	39720678	JL	HOO	JG	3	3	3	4	3	3	1	3	10	13	11.5
Holmes B	Spinal cord injury etiology, severity, and care in East Asia: A cross-sectional analysis of the International Spinal Cord Society Database Project	Spinal Cord	ECLRS	OR	QUANT	38914754	JJ	AW	KM	5	4	4	4	4	4	2	3	15	15	15
Hongthong N	MONTH score in predicting difficult intubations in emergency department; a prognostic accuracy study	Arch Acad Emerg Med.	ECLRS	OR	QUANT	38371446	VNK	JS	YS	4	4	3	2	1	3	3	3	11	12	11.5
Horn JJ	Analysis of emergency centre recidivism for interpersonal violence in a district-level hospital in Cape Town, South Africa	S Afr Med J	ECLRS	OR	QUANT	39514750	AC	CE	CS	4	4	3	3	2	5	1	4	10	16	13
Hoveideamanesh, S.	A Review on Traditional Medicine Used for Burn Treatment	J Burn Care Rehabil	EMD	RE		39102254	JL	JG	SR	5	4	6	3	3	3	1	3	15	13	14
Hu P	Retrospective charts for reporting, analysing, and evaluating disaster emergency response: A systematic review	BMC Emerg Med	DHR	RE		38816816	MB	DN	HA	4	5	4	5	1	5	0	4	9	19	14
Hunt M	Challenges Locating the Scene of Emergency: A Qualitative Study of the EMS System in Rwanda	Prehosp emerg care	ECLRS	OR	QUAL	37339274	CR	AH	KA	3	4	3	4	4	2	3	4	13	14	13.5
Hwang B	Assessment of Facility Readiness for Pediatric Emergency and Critical Care Utilizing a 2-Phase Survey Conducted in Six Hospitals in Uganda and Cameroon: A Quality Improvement Study	Pediatr Emerg Care	ECLRS	OR	QUANT	39499115	VK	JS	YS	3	3	3	2	5	4	5	4	16	16	16
Hwong WY	Identifying factors in the provision of intravenous stroke thrombolysis in Malaysia: A multiple case study from the healthcare providers' perspective	BMC Health Serv Res	ECLRS	OR	QUAL	38183003	CR	AJ	AH	3	4	4	4	3	3	3	4	13	15	14
Ilhan B	The utilization of emergency department and outpatient clinics among evacuated Vvctims after the 2023 Turkey earthquake	Prehosp Disaster Med	DHR	OR	QUANT	38192268	AC	ES	FT	4	3	4	3	1	2	0	3	9	11	10
Isfahani MN	Comparing the efficacy of intravenous morphine versus ibuprofen or the combination of ibuprofen and acetaminophen in patients with closed limb fractures: A randomized clinical trial	BMC Emerg Med	EMD	OR	QUANT	38273252	AC	FT	CE	6	6	4	4	4	4	5	4	19	18	18.5
Isfahani MN	Urban traffic accidents in Isfahan city: A study of prehospital response time intervals	Int J Emerg Med	ECLRS	OR	QUANT	39731008	MB	RM	EK	4	3	4	4	3	3	2	2	13	12	12.5
Iyi Z	Management of pediatric convulsive status epilepticus from the perspective of emergency nurses: A cross-sectional, multicenter study	J Emerg Nurs	ECLRS	OR	QUANT	38483423	VNK	PM	BF	3	3	4	4	4	4	3	3	14	14	14
Jaffe E	Prehospital care under fire: strategies for evacuating victims from the mega terrorist attack in Israel on October 7, 2023	Prehosp Disaster Med.	DHR	OR	QUAL	39291671	AJ	TB	AB	2	2	2	2	4	2	1	2	9	8	8.5
Jaffe E	Managing a Mega Mass Casualty Event by a Civilian Emergency Medical Services Agency: Lessons From the First Day of the 2023 Hamas-Israel War	Int J Public Health	DHR	OR	QUANT	38487304	VNK	PM	BF	3	3	4	3	5	5	4	4	16	15	15.5
Jam MB	Evaluating the disaster preparedness of emergency medical services (EMS) facilities: a cross-sectional investigation in Iran	BMC Emerg Med	DHR	OR	QUANT	38523286	VNK	BF	JS	3	3	4	4	3	4	4	4	14	15	14.5
James O	Living with and managing type 1 diabetes in humanitarian settings: A qualitative synthesis of lived experience and stakeholder tacit knowledge	Am J Hosp Pharm	DHR	RE		38905318	JJ	CC	AW	5	3	3	2	4	4	3	2	15	11	13
Jaramillo GD	Implementation of an early attention strategy to reduce emergency room overcrowding in an academic institution in Colombia, a pilot study	Int J Emerg Med	ECLRS	OR	QUANT	39390379	BS	JC	MG	5	4	4	4	4	5	4	4	17	17	17
Jhunjhunwala R	A low‐cost, DIY tourniquet simulator with built‐in selfassessment	World J Surg	ECLRS	OR	QUANT	38526473	NDA	JS	WB	4	5	4	4	3	4	4	5	15	18	16.5
Jimenez-Lozada MA	Disabilities and medical emergencies: A population-based study in Peru	Emergencias	ECLRS	OR	QUANT	39234831	CR	AH	KA	5	4	4	4	4	2	3	0	16	10	13
Jordan J	Clinical prognostic models in children with sepsis in low- and middle-income countries: A systematic review and meta-analysis	Front Pediatr	ECLRS	RE		39483529	AJ	SL	TB	5	5	5	5	4	4	1	1	15	15	15
Joubert ML	Implementation facilitators and barriers of person and family-centred emergency care	Health SA Gesondheid	ECLRS	OR	QUAL	39649348	JL	SR	HOO	3	3	4	4	2	3	1	2	10	12	11
Kacheyo SM	Factors associated with access and utilization of sexual abuse emergency healthcare services among street children in Zomba, Malawi: a qualitative study	BMC Health Serv Res.	ECLRS	OR	QUAL	39548444	VK	BF	JS	4	5	4	4	4	3	4	4	16	16	16
Kajembula IM	Understanding the factors influencing nurses in managing patients with diabetic ketoacidosis in the emergency departments of referral hospitals in Dar es Salaam, Tanzania: A descriptive qualitative study	PLoS One	ECLRS	OR	QUAL	39531427	AC	CE	CS	2	4	4	4	4	3	2	2	12	13	12.5
Kalaiee ZMR	Effect of implementing of the IDEAL discharge model on satisfaction of patient referred to trauma emergency department	PLoS ONE	ECLRS	OR	QUAL	38870177	JJ	CC	AW	6	3	4	4	3	4	2	2	15	13	14
Kamau S	Comparison between the Smart Triage model and the Emergency Triage Assessment and Treatment guidelines in triaging children presenting to the emergency departments of two public hospitals in Kenya	PLOS Digit Health	ECLRS	OR	QUANT	39088404	BS	EB	JC	4	5	4	4	4	4	4	3	16	16	16
Kamunga BGL	pidemiology and outcomes of critically ill patients in the emergency department of a tertiary teaching hospital in Rwanda	Int J Emerg Med	ECLRS	OR	QUANT	39501149	VK	JS	YS	4	4	4	4	1	4	3	4	12	16	14
Kannan VC	Creation of an emergency care capacity assessment tool for facilities in austere environments	Wilderness Environ Med	EMD	OR	QUANT	39262380	CR	EO	AJ	4	4	4	4	4	4	4	4	16	16	16
Kapadia NN	Generation of trauma rush call in managing patients with road traffic injuries visiting the emergency department: A retrospective analysis	Cureus	ECLRS	OR	QUANT	39803063	MB	KD	DN	4	4	4	4	3	2	3	1	14	11	12.5
Karaca B	Evaluation of emergency department admissions of mass casualty patients using the revised trauma score, injury severity score, and trauma and injury severity score	Ulus Travma Acil Cerrahi Derg	DHR	OR	QUANT	38506389	VNK	BF	JS	4	4	3	3	5	4	3	4	15	15	15
Karamian A	Incidence of intracranial bleeding in mild traumatic brain injury patients taking oral anticoagulants: a systematic review and meta-analysis	J Neurol	ECLRS	RE		38755424	MB	EK	KD	5	5	6	6	4	4	4	4	19	19	19
Karimi Z	The effectiveness of communication skills training on professional performance and quality of work life of pre-hospital emergency medical staff: An experimental study in Iran	Int Emerg Nurs	EMD	OR	QUANT	38484686	VNK	PM	BF	3	5	4	4	4	4	5	3	16	16	16
Kassa, B.D.	Triage implementation audit at the audlt emergency department of Debre Tabor Comprehensive Specialized Hospital in Ethiopia	Afr J Emerg Med	ECLRS	OR	QUANT	39720011	JL	HOO	JG	4	4	3	4	4	3	2	4	13	15	14
Katiki, C	Enhancing Emergency Room Mental Health Crisis Response: A Systematic Review of Integrated Models	Cureus	ECLRS	RE		39712829	JL	JG	SR	5	3	5	4	3	4	2	2	15	13	14
Kefyalew	Improving the time to pain relief in the emergency department through triage nurse-initiated analgesia- a quasi experimental study from Ethopia	Afr J Emerg Med	ECLRS	OR	QUANT	39040944	VK	NY	PM	5	5	4	4	4	4	5	5	18	18	18
Kemps N	Validation of the emergency department-paediatric early warning score (ED-PEWS) for use in low- and middle-income countries: A multicentre observational study	PLOS Glob Public Health	ECLRS	OR	QUANT	38512949	VNK	BF	JS	4	3	3	3	5	4	4	4	16	14	15
Kenarangi T	Comparison of GAP, R-GAP, and new trauma score (NTS) systems in predicting mortality of traffic accidents that injure hospitals at Mashhad University of medical sciences	Heliyon	ECLRS	OR	QUANT	39224324	BS	MG	EB	4	3	3	3	4	3	4	4	15	13	14
Khadilkar V	Pediatric advanced life support tape for Indian children	Indian Pediatr.	ECLRS	OR	QUANT	39113334	BS	EB	JC	3	4	4	4	4	3	4	2	15	13	14
Khadka S	Collaborative leadership to empower nurses to implement ABCDE emergency nursing in an emergency department in Nepal	Leadersh Health Serv	EMD	OR	MIXED	39344576	CR	AJ	AH	4	5	3	3	3	3	3	3	13	14	13.5
Khan UR	Epidemiology and outcomes of out-of-hospital cardiac arrest in Karachi, Pakistan-A longitudinal study	Resusc plus	ECLRS	OR	QUANT	39314253	CR	EO	AJ	5	4	4	4	3	3	3	4	15	15	15
Khazaei A	Perceptions of professional challenges by emergency medical services providers: a qualitative content analysis study	BMC Emerg Med	ECLRS	OR	QUAL	38448812	VNK	NY	PM	4	3	4	4	3	3	4	4	15	14	14.5
Khedr MA	The feasibility of a psychological first aid intervention as a supportive tactic for feelings of psychological distress and mental health recovery outcomes among earthquake survivors in Northern Syria	Int J Nurs Pract	DHR	OR	QUANT	38757471	MB	EK	KD	6	6	3	3	5	5	4	4	18	18	18
Khlaisuk A	Incident of violence escalation of patients with psychiatic emergencies boarding in the emergency department in the central region of Thailand and its association: A prospective observational study	BMC Health Serv Res	ECLRS	OR	QUANT	38937780	JJ	AW	KM	5	3	4	4	4	5	1	3	14	15	14.5
Khraisat OMA	Evidence-based nursing practice and improving pediatric patient care outcomes in the prevention of infection transmission: Emergency department findings	PLoS ONE	ECLRS	OR	QUAL	38905253	JJ	CC	AW	3	2	4	3	3	3	2	2	12	10	11
Kiakuvue YN	Sexual violence among female survivors in Goma, in the Democratic Republic of the Congo: Epidemiology, clinical features, and circumstances of occurrence	Sci Rep	ECLRS	OR	QUANT	38937549	JJ	AW	KM	3	3	4	4	4	3	3	3	14	13	13.5
Kibu OD	Epidemiological pattern of trauma among children 0-9 years in Cameroon	PLoS One	ECLRS	OR	QUANT	39715200	JJ	AW	KM	4	4	4	4	4	3	1	2	13	13	13
Kidanu MG	Pediatric shock: The magnitude, its determinants, and short-term outcome on patients—a cross-sectional hospital-based study	Pediatric Health Med Ther	ECLRS	OR	QUANT	38832085	MB	HA	RM	4	4	4	4	4	2	2	1	14	11	12.5
Kigo J	External validation of a paediatric Smart triage model for use in resource limited facilities	PLoS Digit Health	ECLRS	OR	QUANT	38905166	JJ	CC	AW	5	4	4	4	3	4	4	4	16	16	16
Kim HJ	Typology and implications of verified attacks on health care in Ukraine in the first 18 months of war	PLOS	DHR	OR	QUANT	38781240	MB	KD	DN	4	3	1	4	4	4	4	0	13	11	12
Kisembo HN	Understanding the factors that influence CT utilization for mild traumatic brain injury in a low resource setting - a qualitative study using the Theoretical Domains Framework	Afr J Emerg Med	ECLRS	OR	QUAL	38756826	MB	EK	KD	6	5	4	4	3	3	3	3	16	15	15.5
Klarman MB	Development and evaluation of a clinical guideline for a paediatric telemedicine service in a low-resource setting	BMJ Paediatr Open	EMD	OR	QUANT	38191203	CR	AJ	AH	5	4	3	3	4	3	2	4	14	14	14
Koehlmoos TP	Use of telemedicine for trauma care since the Russian invasion of Ukraine: A qualitative assessment	J Telemed Telecare	DHR	OR	QUAL	39387274	CR	EO	AJ	5	4	4	3	3	4	2	3	14	14	14
Koko JAB	The ABCDE approach: evaluation of adherence in a low-income country	BMC	EMD	OR	QUANT	38097486	CR	EO	AJ	6	6	3	3	3	4	5	5	17	18	17.5
Kruger, M.W.	Pelvic sheet binders: Are doctors placing them in the correct position?	Afr J Emerg Med	EMD	OR	QUANT	39811458	JL	HOO	JG	4	4	4	4	3	3	4	4	14	15	14.5
Kule A	Recognition and awareness of sepsis by First-Aid Providers in Adults With Suspected Infection: A Scoping Review	Cureus	ECLRS	RE		38962620	JL	HOO	JG	5	5	4	4	2	4	2	3	13	16	14.5
Kulkarni AJ	Prehospital hemorrhage management in low- and middle-income countries: A scoping review	World J Surg	ECLRS	RE		38265259	AC	FT	CE	5	5	3	5	3	4	3	3	14	17	15.5
Kumar S	Comparative incidence of pyogenic and amoebic liver abscesses in trauma and emergency patients at Indira Gandhi Institute of Medical Sciences (IGIMS), Patna: A one-year observational study	Cureus.	ECLRS	OR	QUANT	38313880	AC	CE	CS	4	3	4	4	1	2	2	1	11	10	10.5
Kumrawat A	Prognostic value of admission lactate levels in critically ill patients: A comparative study with sequential organ failure assessment and acute physiology and chronic health evaluation II scores	Cureus	ECLRS	OR	QUANT	39539913	MB	HA	RM	4	4	5	4	5	2	4	2	18	12	15
Kumwenda M	Prevalence, mortality and aetiology of paediatric shock in a tertiary hospital in Malawi: A cohort study	PLOS Glob Public Health	ECLRS	OR	QUANT	38190409	CR	AJ	AH	4	4	4	4	4	3	1	5	13	16	14.5
Kurt NG	A retrospective study of 377 patients admitted as an emergency with crush syndrome after the Turkiye-Syria earthquakes	Med Sci Monit.	DHR	OR	QUANT	39127884	BS	EB	JC	3	4	3	3	3	4	2	3	11	14	12.5
Laajimi, S.	Assessment of the correlation between the Vittel criteria and the ISS score: A novel approach to pre-hospital severe trauma patient's triage	La Tunisie Medicale	EMD	OR	QUANT	39748694	JL	HOO	JG	4	4	2	2	4	3	4	4	14	13	13.5
Laksanamapune T	Pre-hospital associated factors of survival in traumatic out-of-hospital cardiac arrests: An 11-year retrospective cohort study	Arch Acad Emerg Med	ECLRS	OR	QUANT	39741579	MB	RM	EK	4	4	4	4	4	2	4	2	16	12	14
Lal S	Predicting mortality in febrile adults: comparative performance of the MEWS, qSOFA, and UVA scores using prospectively collected data among patients in four health-care sites in sub-Saharan Africa and South-Eastern Asia	EClinicalMedicine	ECLRS	OR	QUANT	39416389	AC	EFS	FT	4	4	3	2	5	3	4	4	16	13	14.5
Lalitha AV	Perfusion Index Variations in Children With Septic Shock: Single-Center Observational Cohort Study in India	Pediatr Crit Care	ECLRS	OR	QUANT	37548509	CR	AH	KA	4	4	4	4	2	3	0	1	10	12	11
Lampaert E	Evaluation of centralised and decentralised models of care during the 2020 Ebola Virus Disease outbreak in Equateur Province, Democratic Republic of the Congo: A brief report	F1000Res	ECLRS	OR	QUANT	39290845	AJ	TB	AB	3	4	4	4	5	4	5	4	17	16	16.5
Lashin HI	Development and validation of a nomogram for predicting mechanical ventilation need among acutely intoxicated patients with impaired consciousness	Hum Exp Toxicol.	ECLRS	OR	QUANT	39095935	BS	EB	JC	4	4	4	4	3	4	4	3	15	15	15
Laucaityte G	Capacity for delivery of paediatric emergencycare and the current use of emergency triage, assessment and treatment in health facilities in the Busoga region, Uganda—A mixed methods study	PLOS Glob Public Health	ECLRS	OR	MIXED	39231153	BS	MG	EB	5	4	4	3	5	4	4	4	18	15	16.5
Lawry LL	A qualitative assessment of Ukraine's trauma system during the Russian conflict: Experiences of volunteer healthcare providers	Confl Health	DHR	OR	QUAL	38268019	AC	FT	CE	2	4	3	3	2	1	4	1	11	9	10
Le	A Cross-Sectional Study Investigating Clinical Features, Brain imaging and Treatment Efficacy in Patients with Cerebral Venous Thrombosis in the Mekong Delta, Vietnam	Int J Gen Med	DHR	OR	QUANT	38405616	VNK	YS	NY	4	3	3	4	4	3	3	5	14	15	14.5
Lee JA	Utilisation of Whatsapp for emergency medical services in Garissa, Kenya	Afr J Emerg Med.	ECLRS	OR	QUAL	38304579	AC	CE	CS	2	3	3	3	4	4	4	5	13	15	14
Legesse AT	Validation of the Raja Isteri Pengiran Anak Saleha Appendicitis (RIPASA) scoring system for the diagnosis of acute appendicitis among Ethiopian patients: a multi-institutional observational study	BMC Surg	ECLRS	OR	QUANT	39075372	JL	SR	HOO	4	4	4	4	5	4	4	4	19	16	17.5
Levi H	Evaluating emergency response at a hospital near the Gaza border within 24 h of increased conflict	BMC Emerg Med	DHR	OR	QUANT	38515061	VNK	BF	JS	3	2	4	4	4	4	3	4	14	14	14
Levy C	Treating wartime injuries amidst attack: insights from a medical facility on the edge of combat	Confl Health	DHR	OR	QUANT	39075500	JL	SR	HOO	4	4	4	4	5	4	1	2	14	14	14
Li Y	A questionnaire survey on the implementation of palliative care in the emergency department in China	BMC Palliat Care	EMD	OR	QUANT	38459473	VNK	NY	PM	4	4	4	4	2	2	3	3	13	13	13
Li Y.	Construction of nursing-sensitive quality indicators for acute poisoning in emergency departments: An e-Delphi study	J Adv Nurs	ECLRS	OR	QUANT	38874460	BS	MG	EB	3	3	4	4	4	3	4	3	15	13	14
Liu Y	Comparison of clinical characteristics, therapy, and short-term prognosis between blunt and penetrating abdominal Trauma: A multicentric retrospective cohort study	Emerg Med Int.	ECLRS	OR	QUANT	38380077	VNK	JS	YS	3	5	4	2	1	3	1	3	9	13	11
Mabongo M	Pattern and management of maxillofacial trauma in selected trauma units across Africa: A prospective pilot study	J Maxillofac Oral Surg	ECLRS	OR	QUANT	39618466	MB	DN	HA	4	4	4	3	5	5	1	4	14	16	15
Maduwage K	First aid and Pre-hospital practices in snakebite victims: The persistent use of harmful interventions	Toxicon	ECLRS	OR	QUANT	38128838	CR	EO	AJ	3	3	3	3	3	3	3	3	12	12	12
Mahmud MU	Findings of an evaluation of a sexual and reproductive health programme in a humanitarian setting for the forcibly displaced Myanmar nationals in Cox's Bazar, Bangladesh	J Glob Health	DHR	OR	MIXED	39238357	CR	AJ	AH	4	4	4	4	3	3	4	4	15	15	15
Makwaga O	Opportunities and challenges on hospital preparedness to handle motorcycle accidents in Busia county, Kenya: An exploratory qualitative study	PanAfrican Medical Journal	ECLRS	OR	QUAL	38766565	MB	KD	DN	2	2	4	4	4	2	4	0	14	8	11
Malla M	Diagnostic accuracy of bedside lung ultrasound in detecting traumatic pneumothorax by novice physicians in the emergency department of a tertiary care hospital of Nepal	Emerg Med Int	ECLRS	OR	QUANT	39346102	MB	DN	HA	4	4	3	4	3	5	2	4	12	17	14.5
Mally D	Outcomes of pediatric in-hospital cardiac arrest in the emergency department of a tertiary referral hospital in Tanzania: a retrospective cohort study	BMC Emerg Med	ECLRS	OR	QUANT	39363293	CR	AJ	AH	4	4	4	4	3	3	2	2	13	13	13
Mamed GE	The overlooked war in Northern Ethiopia: Examining psychological capital, mental distress, and post-traumatic stress disorder among internally displaced people in Amhara region	Int J Soc Psychiatry	DHR	OR	QUANT	39607087	MB	RM	EK	4	4	4	3	4	2	2	1	14	10	12
Marchand T	Improving Indigenous health equity within the emergency department: a global review of interventions	CJEM	ECLRS	RE		38683290	NDA	ARA	AK	4	5	3	3	4	4	4	3	15	15	15
Marroof AS	Emergency department utilization by pediatric patients with sickle cell disease in Basra, Iraq	Cureus	ECLRS	OR	QUANT	38752095	MB	RM	EK	4	4	4	4	2	4	2	2	12	14	13
Marzaleh MA	Lived experiences of Iranian prehospital emergency technicians in facing women’s emergencies: A phenomenological study	BMC Emerg Med	ECLRS	OR	QUAL	38858640	MB	HA	RM	6	4	4	4	5	3	4	2	19	13	15.3
Masood A	The diagnostic value of brain CT scans in evaluating dizziness in the Emergency Department: A retrospective study	Cureus	ECLRS	OR	QUANT	38371155	VNK	JS	YS	3	4	4	3	1	5	3	4	11	16	13.5
Massi DG	Outcome of non-traumatic coma in a tertiary referral hospital in Cameroon	Afr J Emerg Med.	ECLRS	OR	QUANT	39301466	AJ	TB	AB	4	4	4	3	3	2	0	2	11	11	11
Masta R	The identification of WHO emergency signs in children by nurses at triage in an emergency department	Paediatr Int Child Health	ECLRS	OR	QUANT	38482930	VNK	PM	BF	3	3	4	4	4	5	3	3	14	15	14.5
Mazaheri N	Key features in designing an integrated recall system for dispatch in mass casualty incidents; a systematic review	Arch Acad Emerg Med	DHR	RE		39290758	AJ	TB	AB	5	5	4	4	4	3	2	2	15	14	14.5
Mbola P	Disaster management training for environmental health: A narrative literature review	Jamba	DHR	RE		39363963	AJ	SL	TB	4	4	3	3	3	3	1	1	11	11	11
Mekonen NM	Accuracy of focused cardiac ultrasound interpretation among emergency and critical care medicine residents in Ethiopia: A multi-center cross-sectional study	Afr J Emerg Med	ECLRS	OR	QUANT	39005756	J.L	J.G	SR	3	4	3	4	3	4	3	3	12	15	13.5
Mekonen Z	Utilization of emergency medical service and its associated factors among patients visited public hospitals at Hawassa City, Sidama Region, Ethiopia, 2023	Heliyon	EMD	OR	QUAL	38882288	JJ	CC	AW	4	4	4	4	3	3	2	3	13	14	13.5
Melaku	Determinants of Mortality of Patients Admitted to the Intensive Care Unit at Debre Berhan Comprehensive Specialized Hospital: A Retrospective Cohort Study	Patient Relat Outcome Meas	ECLRS	OR	QUAL	38410832	VNK	YS	NY	4	4	2	4	5	2	5	4	16	14	15
Messelu MA	The national burden of mortality and its associated factors among burn patients in Ethiopia. A systematic review and meta-analysis	Burns	ECLRS	RE		39317547	AJ	AB	SL	5	5	4	6	2	2	2	1	13	14	13.5
Messelu MA	Mortality and its determinants among patients attending in emergency departments	BMC Emerg Med	EMD	RE		39026180	J.L	J.G	SR	5	5	4	6	3	4	2	1	14	16	15
Meyer H	Prognostic significance of inferior vena cava volume defined by initial polytrauma CT-imaging: Single-center experience of a level-1 trauma center	Int J Emerg Med	ECLRS	OR	QUANT	39014307	J.L	J.G	SR	4	4	4	4	4	3	2	1	14	12	13
Michael A	Malaria diagnosis at the pediatric emergency unit of a teaching hospital in Makurdi, North Central Nigeria	Ethiop J Health Sci	ECLRS	OR	QUANT	38957335	JJ	KM	CC	3	3	4	3	3	3	3	3	13	12	12.5
Michalski K	Advancing access to care: An assessment of the prehospital system in Senegal	World J Surg	EMD	OR	MIXED	38491816	VNK	BF	JS	5	4	4	3	5	4	4	4	18	15	16.5
Mills D	Expanding trauma education during war: Pediatric trauma fundamentals training in Ukraine	Front Pub Health	DHR	OR	QUANT	39310907	CR	AH	KA	5	3	3	4	2	4	2	2	12	13	12.5
Mitchell R	Systematic review: What is the impact of triage implementation on clinical outcomes and process measures in low- and middle-income country emergency departments?	Acad Emerg Med	ECLRS	RE		37803524	CR	KA	EO	5	5	3	5	4	3	3	3	15	16	15.5
Mitchell R	Performance of the Interagency Integrated Triage Tool in a resource-constrained emergency department during the COVID-19 pandemic.	Australas Emerg Care	ECLRS	OR	QUANT	37598029	CR	AH	KA	4	4	3	4	4	3	4	4	15	15	15
Moawad AM	Pediatric skeletal injuries in emergency department; an alarm of child maltreatment in Egypt: A cross-sectional study	Leg Med (Tokyo)	ECLRS	OR	QUAL	38876000	JJ	CC	AW	4	5	4	4	3	5	3	2	14	16	15
Mohammadpour Y	“We just ignored them.” Adaptation strategies used by emergency department personnel in the face of workplace violence: A qualitative study	International Emergency Nursing	ECLRS	OR	QUAL	39208695	BS	JC	MG	6	3	4	4	4	4	2	3	16	14	15
Mohamud MFY	Exploring the prevalence, clinical spectrum, and determinants of uncontrolled hypertension in the emergency department: Insights from a hospital-based study in Somalia	Curr Probl Cardiol	ECLRS	OR	QUANT	38701996	NDA	AK	JS	4	4	4	4	4	3	3	2	15	13	14
Mohanty CR	The injury pattern and outcomes among elephant attack survivors presenting to the emergency department: A retrospective observational study	Injury	ECLRS	OR	QUANT	38976926	JL	HOO	J.G	4	4	4	4	2	3	1	2	11	13	12
Mohd Hassan NZA	Modelling cost-effectiveness of replacement strategies for ambulance services in the Ministry of Health Malaysia	BMC Health Serv Res	ECLRS	OR	QUANT	38321452	AC	C.S.	ES	4	4	3	4	4	1	5	1	16	10	13
Moore S	Spatiotemporal dynamics of cholera epidemics in Ethiopia: 2015–2021	Sci Rep	ECLRS	OR	QUANT	38570534	NDA	JS	WB	4	4	3	4	2	2	1	2	10	12	11
Mosly MM	Cost-effectiveness of Procalcitonin (PCT) guidance for antibiotics management of adult sepsis patients in the Egyptian context	BMC Health Serv Res	ECLRS	OR	QUANT	39420348	VK	JS	YS	3	4	2	4	2	2	3	2	10	12	11
Motavaselian M	Diagnostic Performance of Ultrasonography for Identification of Small Bowel Obstruction; a Systematic Review and Meta-analysis	Arch Acad Emerg Med	ECLRS	RE		38721448	NDA	AK	JS	5	5	5	4	4	4	3	3	17	16	16.5
Mozafari J	Clinical efficacy of intravenous papaverine plus ketorolac in the emergency treatment of renal colic: a randomized, double-blind clinical trial	Iran J Med Sci	ECLRS	OR	QUANT	39678525	AJ	TB	AB	6	6	4	4	4	4	3	1	17	15	16
Muchatuta M	Building a framework to decolonize global emergency medicine	AEM Educ Train	EMD	OR	QUAL	38765709	MB	KD	DN	1	1	2	4	5	2	5	1	13	8	10.5
Mueller A	Retrospective comparative analysis of two medical evacuation systems for Ukrainian patients affected by war	Eur J Cancer	DHR	OR	QUANT	39232428	CR	AH	KA	4	3	3	3	3	4	2	3	12	13	12.5
Muhammad IH	Computed Tomographic Scan for Head Injury Patients: Any Justification for Adapting Routine Cranio-Cervical Examination Irrespective of Clinical Severity?	J West Afr Coll Surg	ECLRS	OR	QUANT	39309374	AJ	AB	SL	2	2	4	4	3	3	1	1	10	10	10
Muller G	The transition of patient care: Exploring the outcomes of prehospital to hospital patient handover practices and healthcare provider education	Afr J Emerg Med	ECLRS	OR	QUANT	39220254	BS	MG	EB	5	3	4	4	4	3	4	3	17	13	15
Mulugeta H	Injury epidemiology and emergency department length of stay in trauma hospital in Addis Ababa, Ethiopia	PLoS One	ECLRS	OR	QUANT	39527528	AC	EFS	FT	3	3	3	3	3	3	0	3	9	12	10.5
Munoz Y	From triggers to treatment: An epidemiological exploration of anaphylaxis in a lower middle-income area in Colombia	Allergol Immunopathol	ECLRS	OR	QUANT	39278857	AJ	TB	AB	3	3	4	4	3	2	1	1	11	10	10.5
Mutaal A	Barriers in opting for Emergency Medicine as a career in Pakistan: A cross-sectional survey study	Cureus	EMD	OR	QUANT	38371080	VNK	JS	YS	1	4	4	3	1	3	2	3	8	13	10.5
Muttalib F	The spectrum of acute illness and mortality of children and adolescents presenting to emergency services in Sanghar district hospital, Pakistan: A prospective cohort study	BMJ Open	ECLRS	OR	QUANT	39179281	BS	JC	MG	4	4	4	4	4	4	2	3	14	15	14.5
Mwanga JR	Evaluating the implementation of the Pediatric Acute Care Education (PACE) program in northwestern Tanzania: a mixed-methods study guided by normalization process theory	BMC Health Serv Res	EMD	OR	MIXED	39272036	CR	AJ	AH	5	5	3	4	3	3	3	3	14	15	14.5
Nathani P	Resuscitation following trauma & role of trauma training programmes in emergency settings: A literature review & survey	Indian J Med Res	EMD	OR	QUAL	39361794	AJ	AB	SL	2	2	4	4	3	4	3	1	12	11	11.5
Ndong A	Preoperative mortality risk evaluation in abdominal surgical emergencies: development and internal validation of the NDAR score from a national multicenter audit in Senegal	BMC Surg	ECLRS	OR	QUANT	39449009	AC	CE	CS	3	4	3	4	2	4	2	4	10	16	13
Ndong A	Prevalence and mortality rate of abdominal surgical emergencies in Sub-Saharan Africa: A systematic review and meta-analysis	BMC Surg	ECLRS	RE		38267892	AC	FT	CE	5	3	3	3	3	3	3	1	14	10	12
Nisarg S	Predictors of 28-day mortality in melioidosis patients presenting to an emergency department: a retrospective cohort study from South India	Trans R Soc Trop Med Hyg	ECLRS	OR	QUANT	38554065	AJ	AB	SL	4	4	3	3	2	2	1	0	10	9	9.5
Nkadimeng M	Workplace violence in three public sector emergency departments, Gauteng, South Africa: A cross-sectional survey	Afr J Emerg Med	ECLRS	OR	QUANT	39291136	JJ	AW	KM	4	4	4	3	4	1	2	1	14	9	11.5
North K	Efficacy of antibiotic regimens for sepsis or possible serious bacterial infection in young infants aged 0 to 59 days: A systematic review and meta-analysis	Pediatrics	ECLRS	RE		39087801	JL	SR	HOO	5	6	5	5	4	4	1	1	15	16	15.5
Nshimiyimana A	The outcome of nonoperative treatment for adult humeral shaft fractures using a U-shaped slab in resource-limited settings: A prospective cohort study	J Orthop Surg Res	ECLRS	OR	QUANT	38807217	MB	DN	HA	4	4	4	4	4	4	5	3	17	15	16
Nuckchady DC	The value of the INFECTIONS scoring system in identifying bacterial infections among patients presenting at the emergency department of a middle-income country: A pilot study	Chin J Traumatol.	ECLRS	OR	QUANT	37690867	CR	AH	KA	3	4	4	3	4	5	2	3	13	15	14
Null M	The Universal Vital Assessment (UVA) score at 6 hours post-resuscitation predicts mortality in hospitalized adults with severe sepsis in Mbarara, Uganda	PLOS Glob Public Health	ECLRS	OR	QUANT	39436893	AJ	SL	TB	4	4	4	3	4	3	2	3	14	13	13.5
Nuzhat S	Are young and older children with diarrhea presenting in the same way?	PLoS One	ECLRS	OR	QUANT	38739609	MB	RM	EK	4	4	4	4	2	4	2	1	12	13	12.5
O'Connor K	Bystander intervention is associated with reduced early mortality among injury victims in Cameroon	PLOS Glob. Public Health.	ECLRS	OR	QUANT	38990965	JL	HOO	J.G	4	4	4	4	4	3	3	4	15	15	15
Obadiel Y	Outcomes of nonoperative management of penetrating abdominal trauma injury: A retrospective study	Cureus	ECLRS	OR	QUANT	38765339	MB	KD	DN	3	4	4	4	4	4	5	2	16	14	15
Oladeji EO	The catastrophic cost of motorcycle road traffic injuries: Experience from a major reference centre in a lower-middle income country	Injury	ECLRS	OR	QUANT	38233327	AC	ES	FT	4	3	4	4	1	3	2	2	11	12	11.5
Olawoye	Effect of prehospital topical application of water and other agents on outcome in burn injured patients: A prospective study	Burns.	ECLRS	OR	QUANT	39793162	VK	PM	BF	4	4	4	3	4	4	4	5	16	16	16
Olinga D	Characteristics of paediatric injuries as predictors of 24-hour disposition from the Emergency Department of a teaching hospital in Southwestern Uganda	Afr J Emerg Med	EMD	OR	QUANT	39262425	VK	JS	YS	4	4	4	4	2	4	3	3	13	15	14
Olofnbiyi OB	Nurses’ perception on the hindrances of triage system in emergency unit	Nurs Res Pract	ECLRS	OR	QUANT	39493891	AJ	SL	TB	2	3	4	4	3	3	0	0	9	10	9.5
Onyango OO	Third delay in care of critically ill patients: A qualitative investigation of public hospitals in Kenya	BMJ Open	ECLRS	OR	QUAL	38176878	CR	AJ	AH	4	4	4	3	4	4	3	4	15	15	15
Opiro K	Prehospital emergency care: A cross-sectional survey of first-aid preparedness among layperson first responders in Northern Uganda	Open Access Emerg Med	ECLRS	OR	QUANT	39050491	JL	SR	HOO	3	4	4	4	3	3	3	3	13	14	13.5
Osman R	The utility of computed tomography at a district-level public hospital in Cape Town	S Afr Fam Pract	ECLRS	OR	QUANT	38832391	MB	HA	RM	4	4	4	4	5	4	4	3	17	15	16
Özdemir G	Turkish validity and reliability study of the Alder hey child triage pain scale	J Pediatr Nurs	ECLRS	OR	QUANT	38762426	MB	EK	KD	4	4	4	4	4	4	2	3	14	15	14.5
Ozensoy HS	A retrospective study to compare the Glasgow coma score, pediatric trauma score, and injury severity score and outcomes in 118 pediatric trauma patients at a single emergency center in Turkey	Med Sci Monit	ECLRS	OR	QUANT	38515009	VNK	BF	JS	4	4	4	4	4	2	3	3	15	13	14
Ozturk I	Epidemiological analysis of the victıms wıth crush syndrome in earthquakes of southeastern Turkey	J Nephrol	DHR	OR	QUANT	39320667	AC	CS	EFS	4	3	4	4	3	4	1	0	12	11	11.5
Paghubasan J	Neurotoxic snakebite envenomation treated with Philippine cobra antivenom in the eastern Visayas: A descriptive study between 2016 and 2020	Toxicol Res (Camb)	ECLRS	OR	QUANT	38863797	MB	HA	RM	4	4	4	3	5	2	3	1	16	10	13
Panayi AC	The epidemiology and outcomes of perineal and genital burn injury in low- and middle-income countries: A global burn registry study.	J Plast Reconstr Aesthet Surg	ECLRS	OR	QUANT	38865839	MB	HA	RM	4	4	2	3	5	2	2	1	13	10	11.5
Park YM	Development and effect of a simulation-based disaster nursing education program for nursing students using standardized patients	J Nurs Res	EMD	OR	QUANT	38265077	AC	FT	CE	4	3	2	3	3	4	3	3	12	13	12.5
Pathak A	Physicians' clinical experience and perspectives following a pilot, blended learning, point of care ultrasound course in Ghana - a mixed methods analysis	BMC Med Educ	EMD	OR	MIXED	39627781	JJ	AW	KM	5	4	3	4	4	1	4	1	16	10	13
Pavalur R	A randomized controlled trial of nurse-led Brief Focused Intervention for patients with alcohol use-related mild traumatic brain injury in the emergency and casualty services of a tertiary hospital	J Neurosci Rural Pract	ECLRS	OR	QUANT	38476409	VNK	PM	BF	5	5	4	4	4	4	4	3	17	16	16.5
Pelletier J	Bridging Gaps: A quality improvement project for the continuing medical education on stick (CMES) program	Cureus	EMD	OR	QUAL	39036234	J.L	J.G	SR	3	2	3	3	4	2	5	2	15	9	12
Peng Y	Family members’ experiences of bereavement in the emergency department: A meta-synthesis of qualitative studies	Death Stud	EMD	RE		38459868	VNK	NY	PM	5	5	5	6	3	4	3	3	16	18	16.7
Phaleng SN	The epidemiological characteristics of major trauma in Pietersburg and Mankweng hospitals, Limpopo province	S Afr J Surg	ECLRS	OR	QUANT	39886826	MB	EK	KD	3	3	3	3	2	3	1	2	9	11	10
Phan NT	Evaluating the prognostic performance of the novel ERAP score in Vietnamese acute pancreatitis patients	Medicine (Baltimore)	ECLRS	OR	QUANT	39312379	AC	FT	CE	4	4	3	3	4	3	4	1	15	11	13
Pienaar MA	A validation of machine learning models for the identification of critically ill children presenting to the paediatric emergency room of a tertiary hospital in South Africa: A proof of concept	SAJCC	ECLRS	OR	QUANT	39911207	MB	KD	DN	6	4	4	4	4	3	4	2	18	13	15
Pisano F	The Predictive Value of the Verbal Glasgow Coma Scale in Traumatic Brain Injury: A Systematic Review	J Head Trauma Rehabil	EMD	RE		38453630	VNK	NY	PM	5	5	5	6	4	3	3	3	17	17	16.7
Pluess M	Delivering therapy over telephone in a humanitarian setting: A pilot randomized controlled trial of common elements treatment approach (CETA) with Syrian refugee children in Lebanon	Confl Health	DHR	OR	QUANT	39304918	AJ	SL	TB	6	5	4	4	3	3	3	4	16	16	16
Pokharel A	Traumatic tympanic membrane perforation in children: A descriptive cross-sectional study	JNMA J Nepal Med Assoc	ECLRS	OR	QUANT	39369415	AJ	SL	TB	2	3	4	4	1	1	0	0	7	8	7.5
Pujo JM	Clinical and epidemiological characteristics of severe acute adult poisonings in French Amazonia: Urgent need for a toxicovigilance monitoring framework	Toxics	ECLRS	OR	QUANT	38535933	NDA	JS	WB	4	3	4	4	3	4	2	3	13	14	13.5
Pujo JM	First French and Indonesian university medical cooperation for promoting emergency medicine	Emerg Med Australas	EMD	RE		38654613	NDA	MP	ARA	5	5	1	4	3	5	1	5	10	19	14.5
Qi J	Management of thoracoabdominal gunshot wounds – Experience from a major trauma centre in South Africa	Injury	ECLRS	OR	QUANT	37989701	CR	KA	EO	4	4	4	3	1	3	1	4	10	14	12
Qu X	Predictors of outcome after traumatic brain injury: Experience at a tertiary healthcare facility in Inner Mongolia, China	World Neurosurg	ECLRS	OR	QUANT	38048962	CR	KA	EO	4	4	1	2	2	3	2	3	9	12	10.5
Quake SYL	The current status and challenges of prehospital trauma care in low- and middle-income countries: A systematic review	Prehospital Emergency Care,	ECLRS	RE		36629481	CR	AH	KA	5	5	3	5	5	4	4	4	17	18	17.5
Quintero JA	Electrocardiographic abnormalities in patients with hyperkalemia: A retrospective study in an emergency department in Colombia	Open Access Emerg Med	ECLRS	OR	QUANT	38952854	JJ	KM	CC	3	3	4	4	4	3	2	2	13	12	12.5
Raffee L	Base Deficit, International Normalized Ratio, and Glasgow Coma Scale (BIG) is a Predictor Tool for Survival and Mortality of Pediatric Trauma Patients	Cureus	ECLRS	OR	QUANT.	39588451	JL	SR	HOO	4	4	4	4	3	5	1	3	12	16	14
Raghubeer	The value of electrocardiography in predicting inpatient mortality in patients with acute pulmonary embolism: A cross sectional analysis	Afr J Emerg Med	ECLRS	OR	QUANT	38425642	VNK	YS	NY	4	3	3	4	3	4	3	4	13	15	14
Rahim FO	Characteristics and outcomes of patients with symptomatic chronic myocardial injury in a Tanzanian emergency department: A prospective observational study	PLoS One	ECLRS	OR	QUANT	38691571	NDA	ARA	AK	3	4	4	3	4	4	4	3	15	14	14.5
Rahmani	Can plethysmographic capillary refill time predict lactate during sepsis? An observational study from Morocco	Afr J Emerg Med	ECLRS	OR	QUANT	39040945	VK	NY	PM	4	4	4	4	4	4	5	5	17	17	17
Rahnemayan	Shortened NIHSS for Rapid Stroke Assessment in Emergency Care Settings	Neurologist.	ECLRS	OR	QUANT	39722575	VK	PM	BF	5	4	4	4	4	4	4	5	17	17	17
Ramamoorthy T	Diagnostic value of point-of-care ultrasound-guided assessment of relative afferent pupillary defect in adult ocular trauma patients presenting to the emergency department	J Ultrasound Med	ECLRS	OR	QUANT	38581178	NDA	WB	MP	4	4	4	4	4	5	5	5	17	18	17.5
Ramezani Z	The profile of self-harm and suicide in Iran considering gender differences: A multicenter study affiliated with the National Trauma Registry of Iran	Iran J Psychiatry	ECLRS	OR	QUANT	39055515	JL	SR	HOO	4	4	4	4	3	3	3	2	14	13	13.5
Rashid MM	The effect of tranexamic acid in traumatic brain injury: A randomized controlled trial	Mymensingh Med J.	ECLRS	OR	QUANT	39351730	JL	SR	HOO	6	6	2	2	4	4	4	4	16	16	16
Regmi M	Pre-hospital care and delay in patients with traumatic brain injury in a tertiary care center: A descriptive cross-sectional study	JNMA J Nepal Med Assoc	ECLRS	OR	QUANT	39369424	AJ	SL	TB	3	3	4	4	3	3	0	0	10	10	10
Ríos-Pérez ADL	Quality of pediatric trauma care: development of an age-adjusted TRISS model and survival benchmarking in a major trauma center	Frontiers	ECLRS	OR	QUANT	39726535	MB	KD	DN	4	4	4	4	4	3	3	1	15	12	13.5
Riyapan S	Enhancing survival outcomes in developing emergency medical service system: Continuous quality improvement for out-of-hospital cardiac arrest	Resusc Plus	ECLRS	OR	QUANT	38912534	JJ	AW	KM	4	3	3	3	4	4	2	2	13	12	12.5
Robledo-Aceves M	Epidemiology of acute childhood poisoning in pediatric emergencies in Western Mexico	Bol Med Hosp Infant Mex	ECLRS	OR	QUANT	39378401	CR	AH	CR	4	3	4	4	2	3	3	2	13	12	12.5
Rodriguez-Ramos, MA	A collaborative approach to develop indicators for quality of care for ST segment Elevation Myocardial Infarction in networks without coronary intervention: A position paper.	Int J Risk Saf Med	ECLRS	OR	QUAL	37599539	CR	AH	KA	4	3	2	2	3	2	3	2	12	9	10.5
Rodriquez-Granillo AM	Trends in primary percutaneous coronary intervention for the treatment of acute coronary ST-elevation myocardial infarction in Latin American countries: Insights from the CECI consortium	Front Cardiovasc Med	ECLRS	OR	QUANT	38826814	MB	DN	HA	4	4	4	4	2	5	0	4	10	17	13.5
Rwanda912 RIGHT Group	Mapping the processes and information flows of a prehospital emergency care system in Rwanda: A process mapping exercise	BMJ Open	ECLRS	OR	QUAL	38925682	JJ	AW	KM	3	2	3	4	3	4	3	3	12	13	12.5
Sachett A	Capacity of community health centers to treat snakebite envenoming in indigenous territories of the Brazilian Amazon	Toxicon	ECLRS	OR	QUAL	38461896	VNK	NY	PM	4	4	4	4	3	5	4	5	15	18	16.5
Sadasivam A	Improving door- to- analgesia timing in musculoskeletal injuries in an academic emergency department in India: A quality improvement project	BMJ Open Qual	ECLRS	OR	QUANT	38834372	MB	HA	RM	5	4	4	4	5	3	5	3	19	14	16.3
Saeed AA	Knowledge and perceptions of snakes, snakebites and their management among health care workers in Sudan	PLoS One	ECLRS	OR	QUANT	39302983	AJ	TB	AB	3	3	4	4	2	2	2	2	11	11	11
Saifan AR	The lived experiences of healthcare professionals working in pre-hospital emergency services in Jordan: A qualitative exploratory study	Int Emerg Nurs	EMD	OR	QUAL	38266322	AC	FT	CE	2	3	4	2	2	3	3	1	11	9	10
Salmon S	Global outbreak alert and response network deployments during the COVID-19 pandemic, WHO Western Pacific Region	Western Pac Surveill Response J	DHR	OR	QUANT	38510816	VNK	BF	JS	3	2	2	2	4	4	3	3	12	11	11.5
Sargent W	Incidence of cervical spine injury in victims of dismounted blast: a systematic review	BMJ Mil Health	DHR	RE		39542507	JJ	AW	KM	5	2	3	2	5	4	3	2	16	10	13
Sarquis LM	Epidemiological profile of patients undergoing non-operative management of solid organ injury and associated factors with mortality	Rev Col Bras Cir	ECLRS	OR	QUANT	38808820	MB	DN	HA	4	4	3	4	1	4	0	3	8	15	11.5
Sasmito P	Challenges of implementing the hour-1 sepsis bundle: a qualitative study from a secondary hospital in Indonesia	Acute Crit Care	ECLRS	OR	QUAL	39600245	BS	MG	EB	4	4	4	4	5	3	4	4	17	15	16
Sato R	Mortality in Patients With Sepsis Treated With Esmolol or Landiolol A Systematic Review and Meta-Analysis of Randomized Controlled Trials With Trial Sequential Analysis	Chest	ECLRS	RE		39197514	BS	JC	MG	5	5	6	6	4	4	1	2	16	17	16.5
Sayed HY	Assessment of acute poisoning in children using poisoning severity scores: A cross-sectional study at Damietta General Hospital Egypt	Toxicol Rep.	ECLRS	OR	QUANT	39328340	BS	EB	JC	4	4	4	4	3	4	3	3	14	15	14.5
Scales SE	Chickenpox outbreaks in three refugee camps on Mainland Greece, 2016-2017: A rettrospective study	Prehosp Disaster Med	DHR	OR	QUANT	38108128	CR	EO	AJ	4	4	3	3	4	3	2	2	13	12	12.5
Schattenkerk ELD	Screening for child abuse in the emergency department of Academic Hospital Paramaribo in Suriname	Global Pediatr Health	ECLRS	OR	QUANT	38854819	MB	HA	RM	4	4	4	4	5	4	3	4	16	16	16
Schindell BG	Stigmatization of Ebola virus disease survivors in 2022: A cross-sectional study of survivors in Sierra Leone	J Infect Public Health	DHR	OR	QUANT	37992432	CR	KA	EO	4	4	4	4	3	4	3	5	15	17	16
Segev R	Nurses under fire: Insights from testimonies of community nurses and midwives in nonhospital settings in the southern Israel conflict zone	Res Nurs Health	DHR	OR	QUAL	38837799	MB	HA	RM	6	4	4	4	5	2	3	1	18	11	14.5
Seid FY	Challenges of Pre-hospital emergency care at Addis-Ababa Fire and Disaster Risk Management Commission, Addis Ababa, Ethiopia: a qualitative study	BMC Health Serv. Res.	ECLRS	OR	QUAL	38992683	JL	HOO	J.G	4	4	4	4	4	2	4	4	16	14	15
Selcuk H	Evaluation of Missed Radiological Diagnosis in Multiple Trauma Patients With Full-Body Computed Tomography in the Emergency Department	Cureus	ECLRS	OR	QUANT	38318559	AC	C.S.	ES	4	4	4	4	3	1	0	0	11	9	10
Selvaraju JR	Determining the new norm elements in emergency departments in Malaysia during a pandemic: A fuzzy Delphi method	Malays J Med Sci	DHR	OR	QUANT	39416733	MB	DN	HA	4	4	4	4	3	4	0	4	11	16	13.5
Semenov, V.V.	Types of morbidity presenting in frontline-bordering regions of Ukraine: the experience of deploying additional mobile medical units	BMJ Mil Health	DHR	OR	QUANT	37280013	JL	HOO	JG	3	3	4	4	2	4	1	3	10	14	12
Shafique MA	Assessing the impact of pre-hospital airway management on severe traumatic brain injury: A systematic review and meta-analysis	AM J Emerg Med	ECLRS	RE		38301369	AC	CE	CS	5	5	3	6	4	4	1	2	13	17	15
Shah SJ	The effect of interhospital transfer on pediatric burn injury mortality in a resource-limitedsetting	World J Surg	ECLRS	OR	QUANT	39537318	CR	EO	AJ	4	4	4	4	3	3	3	2	14	13	13.5
Shahrin L	Point of care lactate for differentiating septic shock from hypovolemic shock in non-ICU settings: a prospective observational study	Lancet Reg Health Southeast Asia	ECLRS	OR	QUANT	39502270	BS	MG	EB	4	4	4	4	4	4	3	5	15	17	16
Shakir M	Temporal delays in the management of traumatic brain injury: A comparative meta-analysis of global literature	World Neurosurg	ECLRS	RE		38762022	MB	EK	KD	5	4	6	6	4	4	4	4	19	18	18.5
Shalev L	Utilization of psychiatry services in the emergency department following a terror event in Israel	Psych Res	DHR	OR	QUANT	38945102	JJ	KM	CC	3	4	2	4	4	4	2	2	11	14	12.5
Shamsabadi F	Comparison of performance characteristics in early warning scoring tools for diagnosis of intubation and mortality among COVID-19 patients	J Emerg Nurs	ECLRS	OR	QUANT	39001771	CR	AH	KA	5	4	4	4	3	1	4	3	16	12	14
Sharma A	Clinical profile and complications seen in the patients in the later stages of chronic kidney disease presenting to the Emergency Department in a tertiary care center in Nepal: a cross-sectional study.	Ann Med Surg (London)	ECLRS	OR	QUANT	39239056	BS	MG	EB	5	4	4	4	3	2	4	3	16	13	14.5
Sharma B	Reducing maternal mortality in low- and middle-income countries: the Nepalese approach of helicopter retrieval	Am J Obstet Gynecol	EMD	OR	QUANT	38431464	VNK	NY	PM	2	2	2	3	3	4	4	4	11	13	12
Shawahna R	Availability of pediatric services and equipment in emergency departments: A multicenter study in resource-limited settings	Pediatr Emerg Care	DHR	OR	QUANT	38739845	MB	RM	EK	4	4	4	4	3	4	2	3	13	15	14
Shayo F	Clinical profile and outcomes of paediatric patients with acute seizures: A prospective cohort study at an urban emergency department of a tertiary hospital in Tanzania	BMJ Open	ECLRS	OR	QUANT	38184308	CR	AJ	AH	4	4	4	4	4	3	2	4	14	15	14.5
Shiroma N	Exploring the gender and age demographics of patients treated by emergency medical teams during disasters	Int J Environ Res Public Health	DHR	OR	QUANT	38928942	JJ	AW	KM	4	4	3	4	5	5	3	4	15	17	16
Shresha SK	The Current State of Ambulances and Emergency Medical Services in the Hilly Region of Nepal	Kathmandu Univ Med J	ECLRS	OR	QUANT	39324450	AJ	AB	SL	3	2	2	3	3	3	1	0	9	8	8.5
Shrestha AP	Delphi consensus recommendations for the development of the emergency medicine Point of Care Ultrasound (POCUS) curriculum in Nepal	POCUS J	EMD	OR	MIXED	39634678	MB	EK	KD	6	5	4	4	3	3	2	3	15	15	15
Shrestha L	Triage processes in primary, secondary, and tertiary health care facilities in the Kathmandu Valley, Nepal: a mixed-methods study	BMC Emerg Med	ECLRS	OR	MIXED	39587479	JJ	AW	KM	5	4	4	4	3	2	4	1	16	11	13.5
Shrestha R	Barriers and facilitators to implementing enteral resuscitation for major burn injuries: Reflections from Nepalese care providers	Burns	ECLRS	OR	QUAL	39577105	CR	AJ	AH	5	4	4	3	3	2	3	4	15	13	14
Shu Q	Disaster‐related wound care: A scoping review	Nurs Open	DHR	RE		39570869	AC	FT	CE	2	4	3	3	3	4	3	3	11	14	12.5
Siddiqua N	High-dose versus low-dose intravenous nitroglycerine for sympathetic crashing acuate pulmonary edema :a randomized control trial	Emerg Med	EMD	OR	QUANT	38050078	CR	EO	AJ	5	5	4	4	4	4	3	4	16	17	16
Sik N	The Use of Point-of-Care Ultrasound in Pediatric Emergency Departments and Intensive Care Units: A Descriptive Study From Turkey	Pediatr Emerg Care	EMD	OR	QUAL	39178376	AC	CS	EFS	4	3	3	4	3	2	2	2	12	11	11.5
Simon M	High-flow nasal cannula versus bag-valve-mask for pre-oxygemation before intubation in subjects with hypoxemic respiratory failure	Respir care	ECLRS	OR	QUANT	27274092	CR	EO	AJ	5	6	4	4	3	4	3	3	15	17	16
Singhal A	Lack of public awareness and prehospital care in severe trauma patients: The weakest link in the Indian healthcare system	Cureus	ECLRS	OR	QUANT	38939269	JJ	AW	KM	4	3	4	4	4	4	2	2	14	13	13.5
Sirousinejad ZS	Delays in receiving alteplase and related factors in patients with stroke referred to Shahid Beheshti hospital in Kashan‐Iran in 2020‐2021	Journal of education and health promotion	ECLRS	OR	QUANT	38784291	MB	KD	DN	4	4	4	4	4	3	5	1	17	12	14.5
Sirpaili S	Efficacy of modified Alvarado score combined with ultrasound in the diagnosis of acute appendicitis: A prospective analytical study	Ann Med Surg (Lond)	ECLRS	OR	QUANT	38694336	NDA	AK	JS	4	4	4	4	4	4	3	4	15	16	15.5
Sobuwa S	Emergency care drugs' chemical stability after eight weeks' deployment in the prehospital setting	Afr J Emerg Med	ECLRS	OR	QUANT	38173689	CR	AJ	AH	4	3	2	4	3	2	2	3	11	12	11.5
Soltane HB	Place of telemedicine in the organization of emergency care: feasibility and benefits	BMC Emerg Med	ECLRS	OR	QUANT	39227815	AJ	TB	AB	5	5	4	4	3	2	3	3	15	14	14.5
Soni KD	Intubation and in-hospital mortality after trauma with Glasgow Coma Scale score eight or less - A cohort study	J Surg Res	ECLRS	OR	QUANT	38761677	MB	EK	KD	4	5	4	4	4	4	3	3	15	16	15.5
Soundararajan R	Pre-eclampsia challenges and care in low and middle-income countries: Understanding diagnosis, management, and health impacts in remote and developing regions	Best Pract Res Clin Obstet Gynaecol.	ECLRS	RE		38964990	JL	HOO	JG	3	5	1	2	3	5	3	3	10	15	12.5
Sri-on J	Missed opportunity to diagnose palliative care need among older emergency department patients in a middle-income country: A retrospective study	Open Access Emerg Med	ECLRS	OR	QUANT	38659615	NDA	MP	ARA	4	4	4	4	5	4	5	5	18	17	17.5
Sri-On J	Enhancing Emergency Department Pain Management for Older Adults with the Hip Fracture Fast-Track (HFFT) Protocol in a Middle-Income Country	Clin Interv Aging	ECLRS	OR	QUANT	38974510	JL	HOO	J.G	4	5	4	4	5	3	5	4	18	14	16
Stallwood-Hall C	Validating the laboratory risk indicator for necrotizing fasciitis (LRINEC) score: A prospective cohort study in a resource limited setting	ANZ J Surg	ECLRS	OR	QUANT	38197526	AC	ES	FT	4	3	3	3	4	4	4	4	15	14	14.5
Starr N	Review of a large trauma registry in Addis Ababa, Ethiopia: insights into prehospital care and provider training for trauma quality improvement	Trauma Surg Acute Care Open	ECLRS	OR	QUANT	38779367	MB	KD	DN	4	4	3	4	4	4	4	0	15	12	13.5
Staton CA	Development of culturally-appropriate text message booster content to follow a brief intervention focused on reducing alcohol related harms for injury patients in Moshi, Tanzania	PLOS Glob Public Health	ECLRS	OR	MIXED	39052647	JL	SR	HOO	2	3	3	3	2	2	2	3	10	11	10.5
Stephen S	Clinico-epidemiological profile, trends, and health-related outcomes of snakebite victims: A one-year prospective study from eastern India	Wilderness Environ Med	ECLRS	OR	QUANT	38634117	NDA	MP	ARA	4	4	4	4	5	4	4	5	17	17	17
Stittman JC	Emergency centre thoracotomy for penetrating trauma: Insights from 2 South African district-level emergency centres	Injury	ECLRS	OR	QUANT	39731967	JJ	CC	AW	4	4	4	4	2	2	4	4	14	14	14
Suleman S	Describing trauma patient characteristics and care provided at a referral hospital in Mwanza, Tanzania: a prospective cross-sectional study	Int J Emerg Med	ECLRS	OR	QUANT	39716057	JJ	KM	CC	4	4	3	4	3	3	2	3	12	14	13
Sultan A	Assessment of evidence based care and uniformity of practices through implementation of standardized medical protocols and guidelines in pediatric emergency departments	Am J Emerg Med	ECLRS	OR	QUANT	38996478	JL	HOO	J.G	4	4	4	3	4	4	3	5	15	16	15.5
Tahernejad A	Application of artificial intelligence in triage in emergencies and disasters: a systematic review	BMC Public Health.	DHR	RE		39558305	VK	BF	JS	5	5	5	3	5	5	4	3	19	16	17.5
Tanaanantarak P	Clinical characteristics associated with pediatric traumatic intracranial hemorrhage	Chin J Traumatol	ECLRS	OR	QUANT	38490943	VNK	PM	BF	4	4	4	4	5	5	4	4	17	17	17
Taner S	Pediatric crush‐related acute kidney injury and risk factors: A single center experience	J Nephrol	DHR	OR	QUANT	39215957	BS	MG	EB	4	3	4	4	5	3	3	4	16	14	15
Tangpaisarn T	Severe hyperlactatemia in the emergency department: Clinical characteristics, etiology and mortality	BMC Emergency Medicine	ECLRS	OR	QUANT	39164651	BS	JC	MG	4	4	4	4	4	3	2	2	14	13	13.5
Tangpaisarn,T.	SPICT tool among intubated elderly patients at emergency department	Heliyon	EMD	OR	QUANT	39553622	JL	HOO	JG	4	4	3	4	5	2	4	4	16	16	16
Teasell R	Comparing Randomized Controlled Trials of Moderate to Severe Traumatic Brain Injury in Lower to Middle Income Countries Versus High Income Countries	J Neurotrauma	ECLRS	RE		38450568	VNK	NY	PM	5	5	5	5	4	4	3	3	17	17	17
Tefera SF	Measles outbreak investigation in Tocha district, southwestern Ethiopia: an unmatched case-control study	Front Public Health	ECLRS	OR	QUANT	38689775	NDA	ARA	AK	3	4	4	4	4	3	3	2	14	13	13.5
Telefon AH	2023 catastropic Turkey earthquake: Clinical outcomes of pediatric patients rescued under the rubble	Postgrad Med	DHR	OR	QUANT	38742384	MB	RM	EK	4	4	4	3	4	5	1	1	13	13	13
Tesfay W	Stabilizing time and its predictors among 1–59 months old children managed for severe acute malnutrition during the humanitarian crisis in Tigray regional state of Ethiopia, 2023: a prospective cohort study	BMC Pediatr	DHR	OR	QUANT	38561711	NDA	JS	WB	4	4	4	4	4	5	4	4	16	17	16.5
Teshale MM	Oxygen therapy practice and associated factors among nurses working at an Ethiopian referral hospital	Afr J Emerg Med	ECLRS	OR	QUANT	39104750	AJ	AB	SL	3	3	4	4	2	1	2	1	11	9	10
Tewabe DS	Gender-based violence in the context of armed conflict in Northern Ethiopia	Confl Health	DHR	OR	QUAL	38172905	CR	AJ	AH	4	4	4	4	3	3	1	3	12	14	13
Thapa GB	Pilot training program on hands-only CPR and choking first aid for frontline police responders in rural Nepal	Wilderness Environ Med	EMD	OR	QUANT	38379493	VNK	JS	YS	1	5	2	2	3	5	4	4	10	16	13
Thirawattanasoot N	Performance of A-DROP, NEWS2, and REMS in predicting in-hospital mortality and mechanical ventilation in pneumonia patients in the emergency department: A retrospective cohort study	Int J Emerg Med	ECLRS	OR	QUANT	39731025	MB	EK	KD	4	4	4	4	4	4	1	4	13	16	14.5
Thompson E	Bacterial contamination on clinical surfaces and oxygen device accessories in the emergency unit of a tertiary health facility in Ghana	BMC Infect Dis	ECLRS	OR	QUANT	38166624	CR	AJ	AH	5	3	2	4	2	3	2	2	11	12	11.5
Tienpratarn W	RAMA-WeRA risk score in predicting the ruptured appendicitis in emergency department: A multicenter study for external validation	Arch Acad Emerg Med	ECLRS	OR	QUANT	38962366	JJ	KM	CC	3	4	3	3	3	3	2	2	11	12	11.5
Tochie JN	Global, regional and national trends in the burden of neonatal respiratory failure and essentials of its diagnosis and management from 1992 to 2022: a scoping review	Eur J Pediatr	ECLRS	RE		37847265	CR	KA	EO	5	6	5	4	4	4	2	3	16	17	16.5
Tokita A	Key challenges in prehospital and emergency care in Indonesia and Malaysia: Asurvey of frontline clinicians	BMC Res Notes	ECLRS	OR	QUAL	39363219	CR	EO	AJ	2	5	4	3	3	4	3	3	12	15	13.5
Tolera GG	Knowledge and practice towards intravenous fluid therapy in children among nurses in the pediatrics emergency department of selected public hospitals	Sci Rep.	EMD	OR	QUANT	38291150	AC	CE	CS	5	4	4	4	5	3	4	0	18	11	14.5
Trifa A	Paediatreic head injuries:particularities and neurosurrgical experience in a lower -middle income country	Child Nerv Syst.	ECLRS	OR	QUANT	38159209	CR	EO	AJ	4	4	3	3	3	3	3	2	13	12	12.5
Truong	Factors Associated with Delayed Hospital arrival After Stroke Onset: An observational study in Than Hoa Province, Vietnam	Cureus	ECLRS	OR	QUAL	39659343	VK	NY	PM	3	4	4	4	3	3	5	3	15	14	14.5
Tsadik M	Neonatal mortality during the war in Tigray: A cross-sectional communit-based study	Lancet Glob Health	ECLRS	OR	QUANT	38614634	NDA	MP	ARA	4	5	4	4	4	5	3	3	15	17	16
Turgut N	Evaluation of musculoskeletal system injuries after the 2023 Kahramanmaraş Turkey earthquakes: Our single-center experience	Qatar Med J	DHR	OR	QUAL	38468606	VNK	NY	PM	3	3	3	4	3	3	5	4	14	14	14
Turktan M	Mortality risk factors for crush syndrome after an earthquake in Turkiye: Do systemic inflammatory parameters play any role?	Ulus Travma Acil Cerrahi Derg.	DHR	OR	QUANT	39092965	BS	EB	JC	4	4	3	4	2	4	2	3	11	15	13
Turnbull A	So what's best? Accuracy and acceptance of thermometers in triage and inpatients in a low resource tropical setting- The MaTe study	Heliyon	ECLRS	OR	QUANT	38371989	VNK	JS	YS	4	4	4	3	2	4	2	4	12	15	13.5
Ukachukwu AE	Epidemiological burden of neurotrauma in Nigeria: A systematic review and pooled analysis of 45,763 patients	World Neurosurg	ECLRS	RE		38741332	MB	RM	EK	5	5	4	4	4	3	1	1	14	13	13.5
Ullah MK	A Multidisciplinary Approach in the Management of Infectious Diarrhea in the Emergency Department	Cureus	ECLRS	OR	QUANT	39323695	AJ	AB	SL	4	4	4	4	2	3	2	2	12	13	12.5
Utunen H	Learning interventions and training methods in health emergencies: A scoping review	PLoS One	EMD	RE		39012917	J.L	J.G	SR	4	3	2	3	4	3	4	1	14	10	12
Uzcategui-Gutierrez J	Thoracic ultrasound utility in pulmonary pathologies following blunt chest trauma: A cross-sectional study from Barcelona, Venezuela	Cureus	ECLRS	OR	QUANT	38707094	NDA	AK	JS	4	3	3	4	4	3	4	4	15	14	14.5
Vianney J	Implementation of a fast triage score for patients arriving to a low resource hospital in Uganda	Afr J Emerg Med	ECLRS	OR	QUANT	38283235	AC	FT	CE	3	4	3	4	3	4	4	4	13	16	14.5
Vincent-Lambert A	A consensus-based tool for capability benchmarking of emergency medical services in South Africa	Afr J Emerg Med	EMD	RE		38584689	NDA	WB	MP	5	5	2	2	4	4	4	3	15	14	14.5
Wang L	The effectiveness and implementation of psychological first aid as a therapeutic intervention after trauma: An integrative review	Trauma Violence Abuse	ECLRS	RE		38281196	BS	EB	JC	5	5	4	6	5	5	3	3	19	17	18
Wang Y	Patterns and characteristics of visits to psychiatric emergency departments: A three‑year data study in China	Eur Arch Psychiatry Clin Neurosci	ECLRS	OR	QUANT	39217591	MB	HA	RM	4	4	4	4	4	1	3	1	15	10	12.5
Wang, S	Development of a prediction model for emergency medical service witnessed traumatic out-of-hospital cardiac arrest: A multicenter cohort study.	J Formos Med Assoc	ECLRS	OR	QUANT	37573159	CR	AH	KA	4	4	2	2	2	4	2	4	10	14	12
Wedasingha S	Utility of three serum biomarkers for early detection of systemic envenoming following viper bites in Sri Lanka	Ann Emerg Med	ECLRS	OR	QUANT	39127955	MB	RM	EK	4	4	4	4	2	2	1	1	11	11	11
Werner K	Patient preferences for out-of-hospital cardiac arrest care in South Africa: A discrete choice experiment	Value Health Reg Issues	ECLRS	OR	QUANT	38857557	MB	HA	RM	4	4	4	2	5	1	4	0	17	7	12
Werner K	A systematic review of cost-effectiveness of treating out of hospital cardiac arrest and the implications for resource-limited health systems	Int J Emerg Med	ECLRS	RE		39385075	AJ	AB	SL	5	5	4	4	3	3	3	3	15	15	15
Whitaker J	Identifying and prioritising barriers to injury care in Northern Malawi, results of a multifacility multidisciplinary health facility staff survey	PLoS One	ECLRS	OR	QUAL	39264901	AC	CE	CS	4	4	3	3	4	3	3	2	14	12	13
Wilbur J	Feasibility study of a menstrual health behaviour change intervention for women and girls with intellectual disabilities and their caregivers for Vanuatu's humanitarian responses	PLOS Glob Public Health	DHR	OR	QUAL	38241243	AC	ES	FT	4	2	4	4	1	3	2	3	11	12	11.5
Xian X	Limb circumference measurements contributing to the diagnosis of snake venom-induced compartment syndrome	Heliyon	ECLRS	OR	QUANT	39286135	AJ	TB	AB	5	4	4	4	3	3	2	3	14	14	14
Xiong C	Regional inequality and associated factors of emergency medicine beds distribution in China	Int J Public Health	ECLRS	OR	QUANT	38651036	NDA	MP	ARA	4	4	2	4	5	5	4	4	15	17	16
Yang J	Current status of emergency medical service use in ST-segment elevation myocardial infarction in China: Findings from China Acute Myocardial Infarction (CAMI) registry	Int J Cardiol	ECLRS	OR	QUANT	38614365	NDA	MP	ARA	4	4	4	3	5	5	5	4	18	16	17
Yang Q	Impact of tourniquet use on severity of snakebite envenoming in Chongqing, China: a single-center retrospective study	J Int Med Res	ECLRS	OR	QUANT	38258738	AC	FT	CE	3	4	4	4	4	1	5	2	16	11	13.5
Yazdi MA	Infectious diarrhea risks as a public health emergency in floods: A systematic review and meta-analysis	Arch Acad Emerg Med	DHR	RE		38962364	JJ	KM	CC	4	5	4	5	3	5	3	3	14	18	16.3
Yazici R	Examination of the transport characteristics of pediatric trauma patients	Turk J Med Sci	ECLRS	OR	QUANT	39295600	AJ	TB	AB	4	4	4	4	3	3	1	1	12	12	12
Yilmaz A	Assessment of Hospital Medical Emergency Team Operations in a Tertiary Care Center in Turkey	Niger J Clin Pract	ECLRS	OR	QUANT	39348330	AC	CS	EFS	4	4	3	3	3	2	3	1	13	10	11.5
Yinusa W	Emergency Medicine as a Medical Speciality in Nigeria: Challenges and Prospects	Niger Postgrad Med J	EMD	RE		39628338	CR	AH	KA	2	5	1	3	2	4	3	2	8	14	11
Yost MT	Crystalloid resuscitation is associated with decreased treatment delays and improved systolic blood pressures in a blood-constrained setting	Trauma Surg Acute Care Open	ECLRS	OR	QUANT	38616791	NDA	MP	ARA	4	4	3	3	5	5	5	4	17	16	16.5
Yousuf T	Knowledge and awareness of emergency department residents and physicians regarding the management of dentofacial traumatic injuries: A cross-sectional study	BDJ Open	EMD	OR	QUANT	39521760	MB	HA	RM	4	4	4	4	4	1	3	1	15	10	12.5
Yu-Chun C	Modified physiologic criteria for the the field triage scheme: efficacy of major trauma recognition in different age groups in Asia	Am J Emerg Med.	EMD	OR	QUANT	38150984	CR	EO	AJ	4	4	4	4	3	3	4	3	15	14	14.5
Zakariah AN	The National Ambulance Service of Ghana: Changes in capacity and utilization over 20 years	Afr J Emerg Med	ECLRS	OR	QUANT	39301465	CR	KA	EO	2	4	4	4	3	4	2	3	11	15	13
Zali M	Nursing core competencies for postresuscitation care in Iran: a qualitative study	BMJ Open	ECLRS	OR	QUAL	38216202	AC	ES	FT	5	2	4	4	2	2	0	4	11	12	11.5
Zamara V	NEWS2, S/F-ratio and ROX-index at emergency department for the prediction of adverse outcomes in COVID-19 patients: An external validation study	Am J Emerg Med	EMD	OR	QUANT	39002495	AC	CE	CS	4	4	3	2	5	4	4	4	16	14	15
Zeleke TA	Length of stay and associated factors among pediatric patients in the pediatric emergency unit of the Tikur Anbessa specialized hospital, Addis Ababa, Ethiopia	BMC Emerg Med	ECLRS	OR	QUANT	39300371	AC	CE	CS	4	4	4	4	3	2	1	3	12	13	12.5
Zhang C	Geographical validation of the Smart Triage Model by age group	PLOS Digit Health	ECLRS	OR	QUANT	38949998	JJ	KM	CC	4	4	2	2	4	4	5	5	15	15	15
Zheng DJ	Preventability of injury-related morbidity & mortality at four hospitals in Cameroon: A systematic approach to trauma quality improvement	World J Surg.	ECLRS	OR	QUANT	39095973	BS	EB	JC	3	4	4	3	4	4	4	3	15	14	14.5
Zheng DJ	From targets to solutions: Implementing a trauma quality improvement bundle in Cameroon	Injury	EMD	OR	QUANT	38772755	VK	YS	NY	4	4	3	2	4	3	4	4	15	13	14
Zia N	Factors associated with emergency department disposition among burn injury patients: Analysis of prehospital and emergency care characteristics using South Asia Burn Registry (SABR) data	Burns	ECLRS	OR	QUANT	38245393	AC	ES	FT	4	3	4	4	3	3	0	4	11	14	12.5
Zubair AA	A Scoping Review on the Management of Open Fractures in African Trauma and Orthopaedics Centres	Cureus	ECLRS	RE		39381475	JL	JG	SR	5	2	5	3	3	4	2	2	15	11	13

## Sheet: Gray
Complete database of all 16 identified global EM gray literature articles scored for 2024. Article highlighted in red chosen for narrative summary.
Author (Last FM)	Article Title	Journal (PubMed Abbrev)	Category (ECRLS, DHR, EMD)	PMID (if available)	Source Org	Editor Initials	Primary Reviewer Initials	Secondary Reviewer Initials	1. Design/stats or breadth/depth (Rev 1)	1.Design/stats or breadth/depth (Rev 2)	2. Importance/generalizable (Rev 1)	2.Importance/generalizable (Rev 2)	3. Impact/ practice changing (Rev 1)	3.Impact/ practice changing (Rev 2)	Total score (Rev 1)	Total score (Rev 2)	Final Score
Ardiet DL et al	Rapid Decision Algorithm for Patient Triage during Ebola Outbreaks	Emerg Infect Dis	DHR	39447210	EpiCentre	JC	KM	MM	1	2	3	3	1	3	5	8	6.5
Bonnet et al	Cost-effectiveness of COVID rapid diagnostic tests for patients with severe/critical illness in low- and middle-income countries: A modeling study	PLoS Med	ECLRS	39024370	PIH	JC	KM	MM	3	3	4	4	2	3	9	10	9.5
Boylan et al	Data challenges for international health emergencies: lessons learned from ten international COVID-19 driver projects	Lancet Digit Health	EMD	38670744	PIH	JC	KM	MM	1	1	0	0	0	1	1	2	1.5
IRC and USAID	Understanding the referral pathway from basic to comprehensive emergency obstetric and newborn care in humanitarian-affected settings in Nigeria and Central African Republic cross-country synthesis	N/A	DHR	N/A	IRC	JC	MM	KM	2	1	4	4	4	3	10	8	9
Lampaert E et al	Evaluation of centralised and decentralised models of care during the 2020 Ebola Virus Disease outbreak in Equateur Province, Democratic Republic of the Congo: A brief report	F1000 Research	DHR	39290845	EpiCentre	JC	KM	MM	1	1	1	3	2	2	4	6	5
Melingui BF et al	Implementation of digital chest radiography for childhood tuberculosis diagnosis at district hospital level in six high tuberculosis burden and resources limited countries	Trop Med Int Health	ECLRS	39488906	EpiCentre	JC	KM	MM	1	2	4	4	2	4	7	10	8.5
MSF	TB treatment decision algorithms: promising early data highlight their added value in diagnosing children	N/A	ECRLS	N/A	MSF	JC	MM	KM	1	0	3	2	3	0	7	2	4.5
MSF	Our emergency response to cholera in Comoros	N/A	DHR	N/A	MSF	JC	MM	KM	1	0	3	2	3	0	7	2	4.5
MSF	Five questions about the mpox outbreak in DRC	N/A	DHR	N/A	MSF	JC	MM	KM	1	0	1	2	3	0	5	2	3.5
MSF	Treating open wounds in Tulkarem, West Bank	N/A	DHR	N/A	MSF	JC	MM	KM	1	0	2	1	2	0	5	1	3
MSF	Sierra Leone: New approach radically improves diagnosis and treatment of children with TB	N/A	ECRLS	N/A	MSF	JC	MM	KM	1	0	2	2	1	0	4	2	3
MSF	Responding to cholera is a multipronged approach	N/A	DHR	N/A	MSF	JC	MM	KM	0	0	2	2	1	0	3	2	2.5
Smiley S	A hostile climate confronting the challenges of humanitarian aid delivery in the context of climate change	N/A	DHR	N/A	MSF	JC	MM	KM	1	1	4	4	3	3	8	8	8
World Health Organization	Standards and recommendations for burns care in mass casualty incidents	N/A	ECLRS	N/A	WHO	JC	KM	MM	2	1	2	3	2	3	6	7	6.5
World Health Organization	National oxygen scale-up framework - Road to oxygen access: meeting report, Dakar, Senegal, 14-16 May 2024	N/A	EMD	N/A	WHO	JC	KM	MM	1	1	1	2	2	3	4	6	5
World Health Organization	Emergency health care in crises	N/A	ECLRS	N/A	WHO	JC	KM	MM	0	0	1	1	0	1	1	2	1.5
